# Supplementary material for: Incommensurate structure of AlPO4-5 and its stability
Source: Acta Crystallogr B Struct Sci Cryst Eng Mater. 2026 May 26;82(Pt 3):344–51. doi: 10.1107/S205252062600449X (PMC13238488; doi:10.1107/S205252062600449X)
Supplement: Supplementary file 2 [file b-82-00344-Isup2.hkl]

data_I

#=======================================================================

# 11. STRUCTURE-FACTOR LIST

loop_
 _refln_index_h
 _refln_index_k
 _refln_index_l
 _refln_index_m_1
 _refln_F_squared_calc
 _refln_F_squared_meas
 _refln_F_squared_sigma
 _refln_observed_status
   0   1   0   0  26459.20  27695.50     99.41 o
   0   1   0   2      0.07      0.00      0.08 <
   0   1   0  -2      0.07      0.08      0.08 <
  -1   2   0   0   6951.73   7416.55     10.26 o
  -1   2   0   1     96.13     98.28      0.83 o
  -1   2   0  -1     96.07     98.21      0.38 o
  -1   2   0   2      0.11      0.38      0.15 <
  -1   2   0  -2      0.11      0.30      0.08 o
   0   2   0   0   3071.56   3452.69      5.58 o
   0   2   0   1      5.48      5.58      0.15 o
   0   2   0  -1      5.49      6.03      0.15 o
   0   2   0   2      0.32      0.23      0.15 <
   0   2   0  -2      0.32      0.23      0.08 <
  -2   3   0   0  12469.60  13917.30     20.14 o
  -2   3   0   1    276.65    269.73      0.91 o
  -2   3   0  -1    276.60    271.54      0.68 o
  -2   3   0   2      3.89      3.17      0.15 o
  -2   3   0  -2      3.88      3.62      0.15 o
  -1   3   0   0  12433.50  13998.00     20.21 o
  -1   3   0   1    265.42    271.31      1.06 o
  -1   3   0  -1    265.13    271.39      0.68 o
  -1   3   0   2      3.80      2.79      0.15 o
  -1   3   0  -2      3.80      3.39      0.15 o
   0   3   0   0   1333.66   1456.20      1.73 o
   0   3   0   1     93.02    105.15      0.68 o
   0   3   0  -1     92.79    105.00      0.53 o
   0   3   0   2      0.91      0.45      0.15 <
   0   3   0  -2      0.90      0.60      0.15 o
  -3   4   0   0    136.36    174.31      0.60 o
  -3   4   0   1    466.46    469.31      1.43 o
  -3   4   0  -1    465.76    487.86      1.13 o
  -3   4   0   2      6.19      5.73      0.23 o
  -3   4   0  -2      6.23      6.34      0.23 o
  -2   4   0   0  24933.50  28228.20     51.14 o
  -2   4   0   1    597.09    582.60      1.36 o
  -2   4   0  -1    596.86    628.08      1.43 o
  -2   4   0   2      7.43      4.75      0.23 o
  -2   4   0  -2      7.44      5.58      0.23 o
  -1   4   0   0    138.74    173.94      0.68 o
  -1   4   0   1    452.25    474.74      1.51 o
  -1   4   0  -1    451.25    481.15      1.13 o
  -1   4   0   2      6.04      5.28      0.23 o
  -1   4   0  -2      5.97      6.19      0.23 o
   0   4   0   0  21327.90  23756.00     35.90 o
   0   4   0   1     25.59     32.28      0.38 o
   0   4   0  -1     25.71     31.98      0.38 o
   0   4   0   2      1.86      1.51      0.23 o
   0   4   0  -2      1.86      1.73      0.15 o
  -4   5   0   0  12853.60  13554.30      5.66 o
  -4   5   0   1    214.38    190.91      0.83 o
  -4   5   0  -1    214.39    201.01      0.83 o
  -4   5   0   2      0.81      0.91      0.23 o
  -4   5   0  -2      0.80      0.83      0.15 o
  -3   5   0   0     92.40    104.77      0.60 o
  -3   5   0   1    413.96    444.95      1.28 o
  -3   5   0  -1    412.78    464.18      1.43 o
  -3   5   0   2     43.31     34.77      0.45 o
  -3   5   0  -2     43.26     35.53      0.45 o
  -2   5   0   0     99.10    110.58      0.68 o
  -2   5   0   1    421.07    434.08      1.66 o
  -2   5   0  -1    420.45    459.88      1.43 o
  -2   5   0   2     38.24     36.05      0.68 o
  -2   5   0  -2     38.14     36.73      0.45 o
  -1   5   0   0  12778.70  13338.30     21.95 o
  -1   5   0   1    214.66    190.23      0.83 o
  -1   5   0  -1    214.62    199.13      0.91 o
  -1   5   0   2      0.66      0.68      0.23 <
  -1   5   0  -2      0.66      1.21      0.23 o
   0   5   0   1    104.40    124.53      0.68 o
   0   5   0  -1    104.11    117.29      0.68 o
   0   5   0   2     10.18     10.56      0.30 o
   0   5   0  -2     10.18     11.39      0.30 o
  -5   6   0   0   2302.99   2498.00      4.45 o
  -5   6   0   1    806.90    788.82      2.34 o
  -5   6   0  -1    804.55    826.23      2.04 o
  -5   6   0   2      5.85      8.60      0.30 o
  -5   6   0  -2      5.82      8.30      0.23 o
  -4   6   0   1    593.36    699.21      2.26 o
  -4   6   0  -1    589.28    715.43      2.04 o
  -4   6   0   2     36.39     37.79      0.60 o
  -4   6   0  -2     36.21     39.15      0.45 o
  -3   6   0   1      0.43      3.85      0.23 o
  -3   6   0  -1      0.26      3.85      0.23 o
  -3   6   0   2      1.68      0.91      0.23 o
  -3   6   0  -2      1.67      1.36      0.23 o
  -2   6   0   1    590.54    695.29      2.64 o
  -2   6   0  -1    591.61    713.17      2.19 o
  -2   6   0   2     36.54     36.51      0.91 o
  -2   6   0  -2     36.61     37.64      0.45 o
  -1   6   0   0   2318.09   2480.96      5.05 o
  -1   6   0   1    797.08    816.73      2.49 o
  -1   6   0  -1    797.74    841.47      2.19 o
  -1   6   0   2      6.12      7.92      0.30 o
  -1   6   0  -2      6.18      9.35      0.30 o
   0   6   0   0   2083.02   2137.16      4.90 o
   0   6   0   1    252.01    248.16      1.21 o
   0   6   0  -1    251.96    255.10      1.36 o
   0   6   0   2      0.72      1.36      0.23 o
   0   6   0  -2      0.73      1.66      0.23 o
  -6   7   0   0     10.82     15.54      0.30 o
  -6   7   0   1     73.59     68.11      0.60 o
  -6   7   0  -1     72.44     70.30      0.60 o
  -6   7   0   2      8.49      8.45      0.38 o
  -6   7   0  -2      8.36      8.22      0.23 o
  -5   7   0   0   4408.88   4603.41      4.15 o
  -5   7   0   1    456.53    456.86      1.73 o
  -5   7   0  -1    455.74    464.26      1.43 o
  -5   7   0   2     26.99     21.57      0.45 o
  -5   7   0  -2     26.69     22.10      0.38 o
  -4   7   0   0     88.46     70.45      0.75 o
  -4   7   0   1    116.04    113.07      0.83 o
  -4   7   0  -1    114.87    115.03      0.83 o
  -4   7   0   2      7.99      6.64      0.30 o
  -4   7   0  -2      7.92      6.71      0.30 o
  -3   7   0   0     83.56     66.00      0.68 o
  -3   7   0   1    110.05    110.05      0.91 o
  -3   7   0  -1    111.47    114.05      0.98 o
  -3   7   0   2      7.26      6.49      0.30 o
  -3   7   0  -2      7.34      7.09      0.30 o
  -2   7   0   0   4401.65   4618.57      9.50 o
  -2   7   0   1    442.86    454.68      1.81 o
  -2   7   0  -1    443.19    465.99      1.66 o
  -2   7   0   2     25.92     20.82      0.45 o
  -2   7   0  -2     25.98     22.78      0.38 o
  -1   7   0   0     10.79     15.24      0.30 o
  -1   7   0   1     78.35     68.49      0.68 o
  -1   7   0  -1     79.58     69.62      0.60 o
  -1   7   0   2      8.98      8.30      0.38 o
  -1   7   0  -2      9.07      8.82      0.30 o
   0   7   0   0   1913.65   1818.86      3.32 o
   0   7   0   1     17.62     13.28      0.38 o
   0   7   0  -1     17.71     12.97      0.38 o
   0   7   0   2     21.44     19.46      0.45 o
   0   7   0  -2     21.44     18.93      0.45 o
  -7   8   0   0   4468.49   4602.28      8.98 o
  -7   8   0   1    178.25    164.88      0.98 o
  -7   8   0  -1    179.10    170.47      0.98 o
  -7   8   0   2     17.16     18.56      0.45 o
  -7   8   0  -2     17.25     18.86      0.45 o
  -6   8   0   0   8043.50   8783.52     14.26 o
  -6   8   0   1    651.49    678.77      2.19 o
  -6   8   0  -1    653.57    706.00      2.04 o
  -6   8   0   2     22.41     24.06      0.53 o
  -6   8   0  -2     22.41     25.34      0.45 o
  -5   8   0   0     34.68     34.09      0.53 o
  -5   8   0   1    318.05    358.66      1.66 o
  -5   8   0  -1    317.59    372.31      1.73 o
  -5   8   0   2     32.54     38.17      0.53 o
  -5   8   0  -2     32.39     38.92      0.60 o
  -4   8   0   0   3059.08   3261.25      7.92 o
  -4   8   0   1    462.54    412.81      1.81 o
  -4   8   0  -1    462.13    425.41      2.04 o
  -4   8   0   2     32.90     21.50      0.38 o
  -4   8   0  -2     32.89     20.37      0.45 o
  -3   8   0   0     34.25     33.19      0.45 o
  -3   8   0   1    322.13    348.17      1.81 o
  -3   8   0  -1    320.62    365.37      1.58 o
  -3   8   0   2     32.92     39.37      0.68 o
  -3   8   0  -2     32.90     40.66      0.53 o
  -2   8   0   0   8122.25   8838.96     16.52 o
  -2   8   0   1    624.19    697.70      2.49 o
  -2   8   0  -1    620.50    711.66      2.26 o
  -2   8   0   2     23.65     24.06      0.53 o
  -2   8   0  -2     23.44     23.91      0.45 o
  -1   8   0   0   4500.43   4613.97      9.73 o
  -1   8   0   1    180.31    164.13      1.21 o
  -1   8   0  -1    179.82    168.35      1.06 o
  -1   8   0   2     18.56     18.48      0.60 o
  -1   8   0  -2     18.53     20.44      0.53 o
   0   8   0   0     32.09     43.45      0.60 o
   0   8   0   1    900.33    797.95      2.94 o
   0   8   0  -1    897.86    839.51      3.09 o
   0   8   0   2      9.03      5.36      0.38 o
   0   8   0  -2      9.01      4.60      0.38 o
  -8   9   0   0    779.39    766.12      2.56 o
  -8   9   0   1    310.15    333.16      1.66 o
  -8   9   0  -1    308.11    337.24      1.73 o
  -8   9   0   2     85.17     80.48      1.06 o
  -8   9   0  -2     85.23     84.10      0.91 o
  -7   9   0   0    329.98    319.21      1.43 o
  -7   9   0   1     35.19     30.55      0.53 o
  -7   9   0  -1     35.52     30.32      0.45 o
  -7   9   0   2     14.33     11.31      0.53 o
  -7   9   0  -2     14.29     12.37      0.38 o
  -6   9   0   0      2.24      2.64      0.23 o
  -6   9   0   1     50.86     56.72      0.60 o
  -6   9   0  -1     50.55     56.27      0.68 o
  -6   9   0   2     17.91     13.28      0.45 o
  -6   9   0  -2     17.97     16.74      0.53 o
  -5   9   0   0   3372.19   3414.60      8.45 o
  -5   9   0   1   1138.63   1127.11      3.62 o
  -5   9   0  -1   1139.14   1148.08      3.85 o
  -5   9   0   2     81.57     74.75      0.68 o
  -5   9   0  -2     81.24     75.35      0.91 o
  -4   9   0   0   3406.55   3407.05      5.20 o
  -4   9   0   1   1106.05   1121.60      3.47 o
  -4   9   0  -1   1102.69   1145.82      3.02 o
  -4   9   0   2     79.62     71.73      0.91 o
  -4   9   0  -2     79.80     76.86      0.91 o
  -3   9   0   0      1.79      2.87      0.30 o
  -3   9   0   1     52.63     49.71      0.68 o
  -3   9   0  -1     52.63     52.87      0.68 o
  -3   9   0   2     18.28     14.33      0.53 o
  -3   9   0  -2     18.07     18.25      0.45 o
  -2   9   0   0    307.53    312.72      1.43 o
  -2   9   0   1     35.96     29.87      0.53 o
  -2   9   0  -1     35.57     30.47      0.53 o
  -2   9   0   2     16.21     15.09      0.53 o
  -2   9   0  -2     16.16     14.41      0.38 o
  -1   9   0   0    746.93    767.47      2.87 o
  -1   9   0   1    309.32    333.77      1.89 o
  -1   9   0  -1    309.65    340.40      1.66 o
  -1   9   0   2     80.53     82.82      1.13 o
  -1   9   0  -2     80.11     85.16      0.98 o
   0   9   0   0  17286.50  17267.70     28.36 o
   0   9   0   1   2288.61   1987.66      5.96 o
   0   9   0  -1   2288.57   2063.92      5.43 o
   0   9   0   2     82.50     75.28      0.91 o
   0   9   0  -2     82.54     74.45      0.98 o
  -9  10   0   0   1876.98   1809.73      5.73 o
  -9  10   0   1    504.02    446.08      3.24 o
  -9  10   0  -1    502.93    452.11      2.34 o
  -9  10   0   2     54.59     49.93      1.06 o
  -9  10   0  -2     54.24     51.82      0.83 o
  -8  10   0   0   1020.26    990.29      3.47 o
  -8  10   0   1    370.83    348.10      2.04 o
  -8  10   0  -1    370.27    363.26      1.96 o
  -8  10   0   2     59.67     48.27      0.83 o
  -8  10   0  -2     59.55     53.10      0.83 o
  -7  10   0   0    182.44    196.87      1.36 o
  -7  10   0   1     61.88     81.39      0.98 o
  -7  10   0  -1     62.81     84.33      0.98 o
  -7  10   0   2      2.07      3.32      0.38 o
  -7  10   0  -2      2.07      5.51      0.45 o
  -6  10   0   0   2218.30   2174.87      6.26 o
  -6  10   0   1     99.05    124.38      1.06 o
  -6  10   0  -1     98.60    130.19      1.21 o
  -6  10   0   2     69.72     69.17      0.98 o
  -6  10   0  -2     69.80     70.22      0.91 o
  -5  10   0   0  20126.80  20082.50     13.65 o
  -5  10   0   1   2049.34   1826.32      5.73 o
  -5  10   0  -1   2049.91   1900.62      5.28 o
  -5  10   0   2     62.35     63.59      1.06 o
  -5  10   0  -2     62.38     63.96      0.91 o
  -4  10   0   0   2187.29   2209.72      5.96 o
  -4  10   0   1    107.33    123.55      1.28 o
  -4  10   0  -1    106.47    128.15      1.13 o
  -4  10   0   2     70.02     69.69      1.36 o
  -4  10   0  -2     69.59     69.32      0.83 o
  -3  10   0   0    192.80    201.54      1.28 o
  -3  10   0   1     65.68     81.76      0.98 o
  -3  10   0  -1     63.82     83.05      0.83 o
  -3  10   0   2      2.16      4.00      0.38 o
  -3  10   0  -2      2.08      5.58      0.38 o
  -2  10   0   0   1008.00    985.99      3.09 o
  -2  10   0   1    367.77    349.23      1.89 o
  -2  10   0  -1    367.86    360.39      1.81 o
  -2  10   0   2     58.85     52.20      1.06 o
  -2  10   0  -2     58.55     52.87      0.68 o
  -1  10   0   0   1906.60   1725.25      4.75 o
  -1  10   0   1    505.92    433.41      2.41 o
  -1  10   0  -1    505.58    437.55      2.26 o
  -1  10   0   2     56.05     53.78      0.91 o
  -1  10   0  -2     56.10     51.97      0.83 o
   0  10   0   0    753.95    854.37      3.24 o
   0  10   0   1    556.64    525.73      3.32 o
   0  10   0  -1    555.74    526.78      2.49 o
   0  10   0   2     30.99     28.21      0.75 o
   0  10   0  -2     30.98     30.02      0.60 o
 -10  11   0   0    431.19    433.56      2.41 o
 -10  11   0   1     51.52     47.52      1.13 o
 -10  11   0  -1     51.65     48.58      0.83 o
 -10  11   0   2     11.44     10.41      0.75 o
 -10  11   0  -2     11.32     10.79      0.53 o
  -9  11   0   0      4.75      1.73      0.38 o
  -9  11   0   1    114.14     97.45      1.73 o
  -9  11   0  -1    114.55    100.62      1.13 o
  -9  11   0   2     15.37     11.84      0.83 o
  -9  11   0  -2     15.42     13.58      0.53 o
  -8  11   0   0   6850.59   6415.55     16.82 o
  -8  11   0   1   1036.31    894.49      4.60 o
  -8  11   0  -1   1040.19    944.65      3.92 o
  -8  11   0   2     41.00     41.11      1.21 o
  -8  11   0  -2     41.14     40.96      0.91 o
  -7  11   0   0   2569.76   2285.45      6.71 o
  -7  11   0   1    243.12    204.41      1.81 o
  -7  11   0  -1    243.05    214.06      1.58 o
  -7  11   0   2     24.54     24.14      0.98 o
  -7  11   0  -2     24.39     26.10      0.75 o
  -6  11   0   0      0.02      1.58      0.38 o
  -6  11   0   1    305.89    251.40      1.89 o
  -6  11   0  -1    305.09    277.35      1.66 o
  -6  11   0   2     20.07     22.10      0.91 o
  -6  11   0  -2     20.19     21.72      0.60 o
  -5  11   0   0      0.00      1.96      0.38 o
  -5  11   0   1    317.02    262.41      1.81 o
  -5  11   0  -1    316.45    280.21      1.66 o
  -5  11   0   2     21.55     21.27      0.91 o
  -5  11   0  -2     21.30     21.87      0.53 o
  -4  11   0   0   2598.04   2297.07      5.58 o
  -4  11   0   1    246.32    209.69      1.58 o
  -4  11   0  -1    246.87    212.03      1.58 o
  -4  11   0   2     25.77     26.40      0.75 o
  -4  11   0  -2     26.01     26.63      0.68 o
  -3  11   0   0   6817.03   6231.36     13.73 o
  -3  11   0   1   1033.71    896.45      3.92 o
  -3  11   0  -1   1029.23    938.02      3.39 o
  -3  11   0   2     42.02     41.11      0.98 o
  -3  11   0  -2     41.73     45.63      0.75 o
  -2  11   0   0      5.89      1.81      0.38 o
  -2  11   0   1    114.64     93.15      1.13 o
  -2  11   0  -1    113.11     98.21      1.06 o
  -2  11   0   2     14.96     11.16      0.60 o
  -2  11   0  -2     14.84     13.50      0.53 o
  -1  11   0   0    445.42    424.96      2.41 o
  -1  11   0   1     50.67     46.16      1.21 o
  -1  11   0  -1     50.72     47.97      0.83 o
  -1  11   0   2     12.01     10.18      0.75 o
  -1  11   0  -2     11.93     11.24      0.53 o
   0  11   0   0    286.32    258.64      1.73 o
   0  11   0   1     29.22     31.75      0.91 o
   0  11   0  -1     28.95     34.32      0.68 o
   0  11   0   2      3.64      3.62      0.68 o
   0  11   0  -2      3.66      4.45      0.45 o
 -11  12   0   0    491.55    474.51      2.64 o
 -11  12   0   1      9.74     11.92      0.75 o
 -11  12   0  -1      9.95     12.60      0.68 o
 -11  12   0   2      3.55      9.50      0.83 o
 -11  12   0  -2      3.60     11.77      0.60 o
 -10  12   0   0     35.14     28.51      0.75 o
 -10  12   0   1     87.83     70.15      1.43 o
 -10  12   0  -1     87.44     74.82      1.21 o
 -10  12   0   2      0.29      1.13      0.83 <
 -10  12   0  -2      0.25      0.91      0.53 <
  -9  12   0   0   1042.21    988.70      4.83 o
  -9  12   0   1    198.26    161.79      2.04 o
  -9  12   0  -1    198.72    173.03      1.73 o
  -9  12   0   2     18.01     22.63      1.06 o
  -9  12   0  -2     17.74     22.18      0.91 o
  -8  12   0   0      2.74      6.41      0.53 o
  -8  12   0   1     60.46     32.51      0.83 o
  -8  12   0  -1     59.61     35.00      0.91 o
  -8  12   0   2      8.07     11.84      0.83 o
  -8  12   0  -2      7.98     14.78      0.75 o
  -7  12   0   0    312.61    314.61      2.19 o
  -7  12   0   1     38.90     28.13      0.91 o
  -7  12   0  -1     39.02     25.80      0.60 o
  -7  12   0   2     11.46     11.47      0.83 o
  -7  12   0  -2     11.53      9.43      0.60 o
  -6  12   0   0   1213.17   1239.88      4.53 o
  -6  12   0   1    153.35    139.54      1.73 o
  -6  12   0  -1    153.23    144.22      1.36 o
  -6  12   0   2      1.05      2.87      0.68 o
  -6  12   0  -2      1.01      2.11      0.45 o
  -5  12   0   0    324.76    311.82      2.04 o
  -5  12   0   1     35.18     27.68      0.91 o
  -5  12   0  -1     34.63     24.36      0.60 o
  -5  12   0   2     10.72      9.81      0.68 o
  -5  12   0  -2     10.48     12.14      0.53 o
  -4  12   0   0      3.36      6.41      0.45 o
  -4  12   0   1     58.48     37.11      0.75 o
  -4  12   0  -1     59.22     38.24      0.68 o
  -4  12   0   2      7.45     16.14      0.75 o
  -4  12   0  -2      7.60     14.41      0.60 o
  -3  12   0   0   1006.94    939.07      4.07 o
  -3  12   0   1    197.39    158.25      1.73 o
  -3  12   0  -1    196.96    135.77      1.36 o
  -3  12   0   2     18.54     22.18      0.98 o
  -3  12   0  -2     18.61     19.61      0.60 o
  -2  12   0   0     33.92     29.87      0.75 o
  -2  12   0   1     86.69     65.77      1.28 o
  -2  12   0  -1     86.54     72.33      0.98 o
  -2  12   0   2      0.24      1.13      0.60 <
  -2  12   0  -2      0.28      0.91      0.45 <
  -1  12   0   0    478.82    476.32      2.41 o
  -1  12   0   1     12.03     12.22      0.75 o
  -1  12   0  -1     12.00     12.97      0.53 o
  -1  12   0   2      3.83     11.16      0.83 o
  -1  12   0  -2      3.81     14.48      0.60 o
   0  12   0   0    595.38    554.77      2.94 o
   0  12   0   1      0.70      5.51      0.68 o
   0  12   0  -1      0.65      6.26      0.53 o
   0  12   0   2      2.63     16.44      0.98 o
   0  12   0  -2      2.66     12.90      0.60 o
 -12  13   0   0    189.72    183.97      1.73 o
 -12  13   0   1     68.54     63.43      1.51 o
 -12  13   0  -1     68.28     63.51      1.13 o
 -12  13   0   2      9.44     14.78      1.21 o
 -12  13   0  -2      9.55     12.75      0.68 o
 -11  13   0   0    367.05    406.70      3.02 o
 -11  13   0   1    145.79    139.09      2.34 o
 -11  13   0  -1    145.70    142.86      1.73 o
 -11  13   0   2      7.29     10.18      0.91 o
 -11  13   0  -2      7.36     10.79      0.75 o
 -10  13   0   0      1.36      7.54      0.68 o
 -10  13   0   1    323.16    328.86      3.55 o
 -10  13   0  -1    321.53    339.65      2.64 o
 -10  13   0   2     88.62     75.50      1.81 o
 -10  13   0  -2     87.95     82.89      1.36 o
  -9  13   0   0    355.61    320.64      2.49 o
  -9  13   0   1    469.11    428.05      4.00 o
  -9  13   0  -1    468.00    441.40      2.94 o
  -9  13   0   2     26.82     24.29      1.06 o
  -9  13   0  -2     26.90     27.23      0.91 o
  -8  13   0   0    235.61    204.41      1.96 o
  -8  13   0   1    150.68    141.27      2.04 o
  -8  13   0  -1    149.55    147.38      1.96 o
  -8  13   0   2     10.57     10.79      0.91 o
  -8  13   0  -2     10.65     11.24      0.68 o
  -7  13   0   0    117.83    130.19      1.51 o
  -7  13   0   1    242.47    220.32      2.26 o
  -7  13   0  -1    242.07    232.84      1.96 o
  -7  13   0   2     59.82     55.14      1.36 o
  -7  13   0  -2     59.58     61.02      1.13 o
  -6  13   0   0    121.10    130.11      1.51 o
  -6  13   0   1    238.04    217.46      2.41 o
  -6  13   0  -1    236.96    235.11      1.96 o
  -6  13   0   2     58.45     54.53      1.58 o
  -6  13   0  -2     58.33     57.32      1.06 o
  -5  13   0   0    221.61    199.81      1.96 o
  -5  13   0   1    149.20    135.39      1.58 o
  -5  13   0  -1    149.85    144.14      1.58 o
  -5  13   0   2     11.06     11.09      0.75 o
  -5  13   0  -2     10.95     11.31      0.60 o
  -4  13   0   0    347.86    305.93      2.49 o
  -4  13   0   1    459.32    403.31      3.09 o
  -4  13   0  -1    458.11    430.09      3.17 o
  -4  13   0   2     27.00     25.19      1.06 o
  -4  13   0  -2     26.85     24.74      0.83 o
  -3  13   0   0      0.58      7.39      0.60 o
  -3  13   0   1    327.78    290.70      3.77 o
  -3  13   0  -1    326.96    332.56      2.64 o
  -3  13   0   2     87.71     66.90      2.11 o
  -3  13   0  -2     87.63     79.27      1.13 o
  -2  13   0   0    355.46    390.49      2.56 o
  -2  13   0   1    149.08    131.24      2.41 o
  -2  13   0  -1    148.94    139.01      1.51 o
  -2  13   0   2      7.66      8.45      0.98 o
  -2  13   0  -2      7.55     11.62      0.68 o
  -1  13   0   0    195.13    183.44      1.73 o
  -1  13   0   1     70.81     61.10      1.43 o
  -1  13   0  -1     70.17     64.72      1.13 o
  -1  13   0   2      9.87     13.05      1.13 o
  -1  13   0  -2      9.72     16.14      0.75 o
   0  13   0   0    709.93    688.05      3.47 o
   0  13   0   1      0.04      7.32      0.98 o
   0  13   0  -1      0.04      7.77      0.68 o
   0  13   0   2      0.57      1.66      1.21 <
   0  13   0  -2      0.55      2.72      0.53 o
 -13  14   0   0    358.50    329.77      2.41 o
 -13  14   0   1     96.70     86.82      2.11 o
 -13  14   0  -1     96.72     90.36      1.36 o
 -13  14   0   2     15.64     13.50      1.66 o
 -13  14   0  -2     15.38     13.58      0.75 o
 -12  14   0   0     21.67     31.15      0.98 o
 -12  14   0   1    105.11    111.48      1.96 o
 -12  14   0  -1    104.69    114.65      1.73 o
 -12  14   0   2     46.45     38.77      1.66 o
 -12  14   0  -2     46.37     39.30      1.06 o
 -11  14   0   0     85.19     78.14      1.36 o
 -11  14   0   1    121.50    115.33      2.19 o
 -11  14   0  -1    121.13    117.59      1.81 o
 -11  14   0   2     62.01     63.21      2.26 o
 -11  14   0  -2     61.87     57.55      1.28 o
 -10  14   0   0   2807.59   2723.38     10.03 o
 -10  14   0   1    576.88    504.53      4.45 o
 -10  14   0  -1    577.30    518.26      3.55 o
 -10  14   0   2     25.47     46.46      2.11 o
 -10  14   0  -2     25.32     37.03      1.06 o
  -9  14   0   0    845.29    837.40      4.37 o
  -9  14   0   1     15.34     18.93      0.98 o
  -9  14   0  -1     15.55     21.20      0.83 o
  -9  14   0   2      6.25      9.20      1.13 o
  -9  14   0  -2      6.04      6.64      0.75 o
  -8  14   0   0     71.80     88.25      1.36 o
  -8  14   0   1    134.34    123.25      1.96 o
  -8  14   0  -1    133.67    128.68      1.66 o
  -8  14   0   2     43.76     45.71      1.66 o
  -8  14   0  -2     43.62     46.69      1.06 o
  -7  14   0   0    701.99    628.54      3.47 o
  -7  14   0   1    278.06    236.31      2.72 o
  -7  14   0  -1    277.85    247.48      2.26 o
  -7  14   0   2     77.58     76.86      1.96 o
  -7  14   0  -2     77.20     77.39      1.36 o
  -6  14   0   0     72.53     91.34      1.36 o
  -6  14   0   1    133.24    122.64      1.96 o
  -6  14   0  -1    132.71    129.51      1.58 o
  -6  14   0   2     44.26     46.24      1.58 o
  -6  14   0  -2     44.24     45.48      1.13 o
  -5  14   0   0    819.15    795.01      4.60 o
  -5  14   0   1     18.29     19.01      1.13 o
  -5  14   0  -1     18.29     19.69      0.91 o
  -5  14   0   2      6.30      9.05      1.06 o
  -5  14   0  -2      6.47      6.71      0.68 o
  -4  14   0   0   2782.83   2555.71     10.64 o
  -4  14   0   1    580.14    470.97      5.13 o
  -4  14   0  -1    579.81    512.83      3.70 o
  -4  14   0   2     26.34     31.30      1.89 o
  -4  14   0  -2     26.62     31.91      1.06 o
  -3  14   0   0     84.24     75.50      1.51 o
  -3  14   0   1    124.87     95.64      3.62 o
  -3  14   0  -1    124.23    112.84      1.73 o
  -3  14   0   2     65.94     50.61      2.79 o
  -3  14   0  -2     65.47     58.53      1.28 o
  -2  14   0   0     20.26     31.75      0.91 o
  -2  14   0   1    104.35    111.41      2.72 o
  -2  14   0  -1    104.46    115.93      1.51 o
  -2  14   0   2     44.45     34.92      1.89 o
  -2  14   0  -2     44.12     39.90      0.98 o
  -1  14   0   0    353.20    321.85      2.64 o
  -1  14   0   1     99.47     87.65      2.49 o
  -1  14   0  -1     99.42     91.80      1.43 o
  -1  14   0   2     15.38     21.50      2.72 o
  -1  14   0  -2     15.60     14.48      0.75 o
   0  14   0   0     22.21     13.28      0.75 o
   0  14   0   1     29.68     27.15      1.66 o
   0  14   0  -1     29.49     28.89      0.98 o
   0  14   0   2      0.17     -0.15      2.11 <
   0  14   0  -2      0.16      1.06      0.60 <
 -14  15   0   0    235.87    249.82      3.02 o
 -14  15   0   1    225.13    203.20      3.85 o
 -14  15   0  -1    225.45    214.21      2.79 o
 -14  15   0   2     66.05     77.01      4.15 o
 -14  15   0  -2     65.98     73.47      1.73 o
 -13  15   0   0     20.76     14.93      0.83 o
 -13  15   0   1    133.90    132.98      2.64 o
 -13  15   0  -1    132.15    138.86      1.89 o
 -13  15   0   2     38.82     41.49      2.26 o
 -13  15   0  -2     38.37     44.12      1.21 o
 -12  15   0   0    630.55    543.45      3.70 o
 -12  15   0   1    262.11    245.82      3.32 o
 -12  15   0  -1    261.71    256.60      2.49 o
 -12  15   0   2     46.47     43.30      1.81 o
 -12  15   0  -2     46.34     45.41      1.21 o
 -11  15   0   0    134.31     75.80      1.43 o
 -11  15   0   1     92.36     79.80      2.41 o
 -11  15   0  -1     91.82     84.86      1.58 o
 -11  15   0   2     20.69     25.57      1.89 o
 -11  15   0  -2     20.79     22.33      0.98 o
 -10  15   0   0   1030.81    939.45      4.90 o
 -10  15   0   1    155.22    124.23      2.87 o
 -10  15   0  -1    155.35    132.53      1.81 o
 -10  15   0   2     11.45     18.33      1.81 o
 -10  15   0  -2     11.45     16.29      0.91 o
  -9  15   0   0    632.87    568.12      3.92 o
  -9  15   0   1    111.98    102.43      1.89 o
  -9  15   0  -1    112.39    109.37      1.73 o
  -9  15   0   2      4.38     12.60      1.28 o
  -9  15   0  -2      4.39     11.54      0.83 o
  -8  15   0   0     15.92     16.82      0.83 o
  -8  15   0   1     77.82     69.54      1.58 o
  -8  15   0  -1     78.19     72.71      1.36 o
  -8  15   0   2     41.10     30.62      1.51 o
  -8  15   0  -2     40.96     32.66      1.06 o
  -7  15   0   0     14.78     17.12      0.83 o
  -7  15   0   1     84.56     67.88      1.89 o
  -7  15   0  -1     83.14     73.69      1.43 o
  -7  15   0   2     40.48     29.27      1.51 o
  -7  15   0  -2     40.16     29.79      1.13 o
  -6  15   0   0    620.84    561.41      3.70 o
  -6  15   0   1    111.92    101.60      2.49 o
  -6  15   0  -1    111.72    107.18      1.66 o
  -6  15   0   2      4.94     12.82      1.51 o
  -6  15   0  -2      4.97     10.48      0.83 o
  -5  15   0   0   1052.01    898.19      4.83 o
  -5  15   0   1    153.05    122.12      3.17 o
  -5  15   0  -1    153.02    127.40      1.81 o
  -5  15   0   2     11.28     12.52      1.51 o
  -5  15   0  -2     11.29     12.82      0.83 o
  -4  15   0   0    145.17     90.81      1.81 o
  -4  15   0   1     88.33     78.90      2.64 o
  -4  15   0  -1     87.64     80.33      1.89 o
  -4  15   0   2     20.75     23.91      1.81 o
  -4  15   0  -2     20.54     18.86      1.13 o
  -3  15   0   0    640.00    517.58      4.30 o
  -3  15   0  -1    262.23    253.29      2.79 o
  -3  15   0   2     48.03     36.36      2.56 o
  -3  15   0  -2     47.81     43.60      1.36 o
  -2  15   0   0     21.74     15.01      0.91 o
  -2  15   0   1    130.66    130.41      3.02 o
  -2  15   0  -1    131.08    136.82      1.89 o
  -2  15   0   2     37.18     47.07      3.39 o
  -2  15   0  -2     37.22     34.70      1.06 o
  -1  15   0   0    233.27    245.67      2.34 o
  -1  15   0   1    225.32    202.37      3.85 o
  -1  15   0  -1    224.20    214.14      2.19 o
  -1  15   0   2     65.11     80.03      4.15 o
  -1  15   0  -2     65.01     74.60      1.43 o
 -13  16   0   0    391.18    393.65      3.47 o
 -13  16   0   1    219.96    194.00      3.24 o
 -13  16   0  -1    219.40    207.88      2.56 o
 -13  16   0   2     17.32     22.18      2.04 o
 -13  16   0  -2     17.24     22.78      1.06 o
 -12  16   0   0      6.97      2.87      0.75 o
 -12  16   0   1      0.60      2.72      0.98 <
 -12  16   0  -1      0.68      2.26      0.75 <
 -12  16   0   2      1.56      5.73      1.66 o
 -12  16   0  -2      1.60      6.49      0.83 o
 -11  16   0   0     31.61     19.01      0.98 o
 -11  16   0   1     17.84     16.82      1.28 o
 -11  16   0  -1     17.73     17.50      0.91 o
 -11  16   0   2      0.62     13.43      1.73 o
 -11  16   0  -2      0.64     11.31      0.83 o
 -10  16   0   0      0.00      2.79      0.75 o
 -10  16   0   1     66.11     55.51      1.73 o
 -10  16   0  -1     66.21     58.15      1.28 o
 -10  16   0   2      4.63     12.97      1.73 o
 -10  16   0  -2      4.70     11.16      0.83 o
  -9  16   0   0     67.99     43.67      1.21 o
  -9  16   0   1     59.58     59.21      1.73 o
  -9  16   0  -1     58.42     63.36      1.36 o
  -9  16   0   2     10.51     15.76      1.36 o
  -9  16   0  -2     10.34     15.16      0.91 o
  -8  16   0   0     74.58     45.41      1.21 o
  -8  16   0   1      1.86      2.26      1.06 <
  -8  16   0  -1      1.79      1.89      0.75 <
  -8  16   0   2      1.07      4.37      1.13 o
  -8  16   0  -2      1.06      2.72      0.75 o
  -7  16   0   0     67.12     43.30      1.21 o
  -7  16   0   1     56.35     61.25      2.41 o
  -7  16   0  -1     57.09     64.64      1.36 o
  -7  16   0   2      9.90     12.90      1.58 o
  -7  16   0  -2      9.93     14.86      0.98 o
  -6  16   0   0      0.09      1.21      0.68 <
  -6  16   0   1     66.55     52.50      2.34 o
  -6  16   0  -1     66.21     57.02      1.36 o
  -6  16   0   2      4.46     10.11      1.51 o
  -6  16   0  -2      4.43     11.62      0.91 o
  -5  16   0   0     33.04     18.78      1.06 o
  -5  16   0   1     16.54     16.90      1.66 o
  -5  16   0  -1     16.60     17.80      1.06 o
  -5  16   0   2      0.53     10.18      1.58 o
  -5  16   0  -2      0.52      9.13      0.91 o
  -4  16   0   0      7.38      3.32      0.91 o
  -4  16   0  -1      0.78      2.41      0.91 <
  -4  16   0   2      1.70      5.28      2.49 <
  -4  16   0  -2      1.68      4.37      0.98 o
  -3  16   0   0    384.17    382.95      3.32 o
  -3  16   0   1    218.53    171.30      4.53 o
  -3  16   0  -1    218.86    203.28      2.34 o
  -3  16   0  -2     17.41     20.82      1.06 o
 -10  17   0   0    359.54    349.76      3.09 o
 -10  17   0   1    189.96    192.49      4.00 o
 -10  17   0  -1    190.14    192.19      3.02 o
 -10  17   0   2      7.58     22.63      2.04 o
 -10  17   0  -2      7.64     15.61      1.13 o
  -9  17   0   0     13.17     14.26      1.06 o
  -9  17   0   1    128.48    118.87      4.68 o
  -9  17   0  -1    128.11    116.99      2.04 o
  -9  17   0   2     20.01     15.09      1.73 o
  -9  17   0  -2     19.72     17.35      1.06 o
  -8  17   0   0      9.01     12.67      0.91 o
  -8  17   0   1    127.27    109.44      3.17 o
  -8  17   0  -1    127.06    114.12      2.19 o
  -8  17   0   2     19.98     17.73      1.81 o
  -8  17   0  -2     20.12     16.67      1.06 o
  -7  17   0   0    341.00    327.88      3.17 o
  -7  17   0   1    190.16    177.10      4.00 o
  -7  17   0  -1    189.71    190.15      2.49 o
  -7  17   0   2      7.67     19.01      1.89 o
  -7  17   0  -2      7.64     18.40      1.13 o
   0   0   1   0      0.72      0.53      0.15 o
   0   0  -1   0      0.72      0.53      0.08 o
   0   1   1  -2      0.06      0.45      0.08 o
   0   1  -1   2      0.06      0.30      0.08 o
   0   1   1  -1      4.07      3.02      0.08 o
   0   1  -1   1      4.07      3.02      0.08 o
   0   1   1   0      0.73      0.38      0.08 o
   0   1  -1   0      0.73      0.45      0.08 o
   0   1   1   1      1.04      0.68      0.08 o
   0   1  -1  -1      1.05      0.68      0.08 o
   0   1   1   2      0.19      1.06      0.08 o
   0   1  -1  -2      0.19      0.98      0.08 o
  -1   2   1  -2      0.00      0.30      0.08 o
  -1   2  -1   2      0.00      0.23      0.08 <
  -1   2   1  -1      0.02      0.15      0.15 <
  -1   2  -1   1      0.02      0.15      0.08 <
  -1   2   1   0      0.05      0.23      0.08 <
  -1   2  -1   0      0.05      0.15      0.08 <
  -1   2   1   1     11.04     15.46      0.15 o
  -1   2  -1  -1     11.34     15.61      0.15 o
  -1   2   1   2      0.25      0.23      0.08 <
  -1   2  -1  -2      0.25      0.23      0.08 <
   0   2   1  -2      1.28      1.06      0.08 o
   0   2  -1   2      1.28      0.98      0.08 o
   0   2   1  -1     27.88     23.53      0.30 o
   0   2  -1   1     27.80     22.02      0.23 o
   0   2   1   0      1.78      1.43      0.08 o
   0   2  -1   0      1.79      1.06      0.08 o
   0   2   1   1     26.06     39.30      0.23 o
   0   2  -1  -1     26.82     38.62      0.23 o
   0   2   1   2      4.20      3.39      0.08 o
   0   2  -1  -2      4.19      3.17      0.15 o
  -2   3   1  -2      4.46      3.92      0.15 o
  -2   3  -1   2      4.46      4.22      0.15 o
  -2   3   1  -1    243.42    222.36      0.91 o
  -2   3  -1   1    242.45    226.89      0.60 o
  -2   3   1   0  11590.50  13962.10     18.71 o
  -2   3  -1   0  11486.80  13959.50     17.57 o
  -2   3   1   1    114.04    133.13      0.38 o
  -2   3  -1  -1    112.77    131.54      0.38 o
  -2   3   1   2      1.99      1.89      0.08 o
  -2   3  -1  -2      2.01      1.73      0.15 o
  -1   3   1  -2      4.39      3.55      0.15 o
  -1   3  -1   2      4.37      3.55      0.15 o
  -1   3   1  -1    205.68    228.32      1.06 o
  -1   3  -1   1    204.76    227.79      0.60 o
  -1   3   1   0  11639.10  13850.80     19.84 o
  -1   3  -1   0  11535.80  13764.40     17.27 o
  -1   3   1   1    137.70    121.29      0.38 o
  -1   3  -1  -1    136.91    129.06      0.45 o
  -1   3   1   2      2.00      1.81      0.08 o
  -1   3  -1  -2      1.99      1.96      0.15 o
   0   3   1  -2      7.20      6.56      0.15 o
   0   3  -1   2      7.18      6.41      0.15 o
   0   3   1  -1    539.00    533.65      1.51 o
   0   3  -1   1    537.33    526.78      0.98 o
   0   3   1   0     10.51      6.41      0.23 o
   0   3  -1   0     10.55      6.49      0.15 o
   0   3   1   1      7.62     10.33      0.15 o
   0   3  -1  -1      7.58     10.41      0.15 o
   0   3   1   2      1.30      0.75      0.15 o
   0   3  -1  -2      1.31      0.75      0.15 o
  -3   4   1  -2      8.41      4.83      0.15 o
  -3   4  -1   2      8.47      4.75      0.15 o
  -3   4   1  -1    304.67    314.76      1.21 o
  -3   4  -1   1    302.97    322.00      0.98 o
  -3   4   1   0   1839.94   2195.92      4.75 o
  -3   4  -1   0   1820.47   2178.57      4.07 o
  -3   4   1   1     10.72     11.62      0.15 o
  -3   4  -1  -1     10.35     12.14      0.23 o
  -3   4   1   2     12.96     10.26      0.23 o
  -3   4  -1  -2     12.97     10.64      0.23 o
  -2   4   1  -2      2.17      1.73      0.15 o
  -2   4  -1   2      2.18      1.51      0.15 o
  -2   4   1  -1     72.38     78.14      0.53 o
  -2   4  -1   1     72.00     81.31      0.53 o
  -2   4   1   0      4.60      8.00      0.23 o
  -2   4  -1   0      4.59      8.22      0.23 o
  -2   4   1   1     33.55     29.42      0.30 o
  -2   4  -1  -1     33.16     26.40      0.38 o
  -2   4   1   2      0.87      1.43      0.15 o
  -2   4  -1  -2      0.86      1.43      0.23 o
  -1   4   1  -2      8.61      4.37      0.15 o
  -1   4  -1   2      8.55      5.13      0.23 o
  -1   4   1  -1    288.15    313.85      1.28 o
  -1   4  -1   1    286.01    315.66      0.98 o
  -1   4   1   0   1830.95   2075.84      2.56 o
  -1   4  -1   0   1812.60   2141.84      2.26 o
  -1   4   1   1     10.14     11.39      0.23 o
  -1   4  -1  -1     10.30     12.90      0.23 o
  -1   4   1   2     14.39     10.71      0.23 o
  -1   4  -1  -2     14.31     11.24      0.23 o
   0   4   1  -2     53.45     44.05      0.53 o
   0   4  -1   2     53.39     48.42      0.53 o
   0   4   1  -1     47.08     50.76      0.45 o
   0   4  -1   1     46.82     50.31      0.38 o
   0   4   1   0      4.47      7.09      0.23 o
   0   4  -1   0      4.47      7.09      0.23 o
   0   4   1   1     45.73     37.03      0.38 o
   0   4  -1  -1     46.05     34.02      0.38 o
   0   4   1   2     10.79      5.81      0.15 o
   0   4  -1  -2     10.83      5.58      0.23 o
  -4   5   1  -2     17.97     14.56      0.30 o
  -4   5  -1   2     18.14     14.78      0.30 o
  -4   5   1  -1    165.20    193.09      0.91 o
  -4   5  -1   1    164.96    192.72      0.75 o
  -4   5   1   0     10.40     14.26      0.30 o
  -4   5  -1   0     10.56     13.28      0.23 o
  -4   5   1   1     26.84     41.03      0.38 o
  -4   5  -1  -1     26.89     41.71      0.45 o
  -4   5   1   2      0.82      0.91      0.15 o
  -4   5  -1  -2      0.82      1.13      0.23 o
  -3   5   1  -2      5.30      4.07      0.23 o
  -3   5  -1   2      5.29      4.45      0.23 o
  -3   5   1  -1     90.67     87.87      0.68 o
  -3   5  -1   1     89.96     86.82      0.60 o
  -3   5   1   0    465.90    536.06      1.89 o
  -3   5  -1   0    460.58    535.91      1.96 o
  -3   5   1   1    128.35    130.04      0.60 o
  -3   5  -1  -1    127.15    131.70      0.83 o
  -3   5   1   2      3.12      3.62      0.15 o
  -3   5  -1  -2      3.07      3.92      0.23 o
  -2   5   1  -2      5.85      4.15      0.23 o
  -2   5  -1   2      5.86      5.20      0.23 o
  -2   5   1  -1     84.48     86.06      0.68 o
  -2   5  -1   1     84.52     87.12      0.60 o
  -2   5   1   0    467.43    397.95      1.28 o
  -2   5  -1   0    461.92    483.79      1.21 o
  -2   5   1   1    124.64    122.80      0.53 o
  -2   5  -1  -1    123.38    119.78      0.60 o
  -2   5   1   2      3.64      3.70      0.15 o
  -2   5  -1  -2      3.67      3.32      0.23 o
  -1   5   1  -2     18.97     14.18      0.30 o
  -1   5  -1   2     18.78     15.16      0.30 o
  -1   5   1  -1    171.65    190.76      0.83 o
  -1   5  -1   1    170.86    191.51      0.83 o
  -1   5   1   0     11.04     14.86      0.30 o
  -1   5  -1   0     10.94     15.61      0.30 o
  -1   5   1   1     35.90     38.17      0.38 o
  -1   5  -1  -1     34.88     41.18      0.38 o
  -1   5   1   2      1.31      1.13      0.15 o
  -1   5  -1  -2      1.28      0.91      0.15 o
   0   5   1  -2      2.87      4.00      0.23 o
   0   5  -1   2      2.86      3.85      0.23 o
   0   5   1  -1      0.85      0.91      0.23 o
   0   5  -1   1      0.84      0.75      0.15 o
   0   5   1   0     24.22     26.17      0.38 o
   0   5  -1   0     24.19     27.83      0.38 o
   0   5   1   1      0.52      2.04      0.15 o
   0   5  -1  -1      0.52      2.19      0.23 o
   0   5   1   2      6.51      7.69      0.23 o
   0   5  -1  -2      6.50      6.41      0.30 o
  -5   6   1  -2     51.47     38.85      0.53 o
  -5   6  -1   2     51.37     41.26      0.45 o
  -5   6   1  -1    289.21    282.85      1.36 o
  -5   6  -1   1    288.96    279.91      1.13 o
  -5   6   1   0     62.17     80.41      0.60 o
  -5   6  -1   0     61.52     83.20      0.53 o
  -5   6   1   1    232.05    257.36      0.98 o
  -5   6  -1  -1    229.77    264.45      1.21 o
  -5   6   1   2     17.10     16.29      0.30 o
  -5   6  -1  -2     17.10     15.24      0.38 o
  -4   6   1  -2     14.69     16.59      0.30 o
  -4   6  -1   2     14.59     17.35      0.38 o
  -4   6   1  -1    115.28    122.27      0.68 o
  -4   6  -1   1    113.71    121.82      0.75 o
  -4   6   1   0   1469.83   1513.15      3.77 o
  -4   6  -1   0   1449.92   1517.37      4.07 o
  -4   6   1   1    139.40    126.79      0.60 o
  -4   6  -1  -1    137.62    144.14      0.83 o
  -4   6   1   2      5.14      6.56      0.23 o
  -4   6  -1  -2      5.06      6.64      0.30 o
  -3   6   1  -2      0.46      1.13      0.15 o
  -3   6  -1   2      0.46      1.21      0.23 o
  -3   6   1  -1     69.14     66.00      0.60 o
  -3   6  -1   1     68.95     67.21      0.68 o
  -3   6   1   0      7.59      8.75      0.30 o
  -3   6  -1   0      7.61      7.69      0.30 o
  -3   6   1   1      0.38      0.91      0.23 o
  -3   6  -1  -1      0.39      1.13      0.23 o
  -3   6   1   2      5.93      5.05      0.23 o
  -3   6  -1  -2      5.86      5.43      0.30 o
  -2   6   1  -2     14.30     15.92      0.38 o
  -2   6  -1   2     14.31     16.67      0.38 o
  -2   6   1  -1    123.85    123.17      0.91 o
  -2   6  -1   1    122.88    118.50      0.75 o
  -2   6   1   0   1428.59   1529.29      3.32 o
  -2   6  -1   0   1409.10   1515.56      2.56 o
  -2   6   1   1    160.79    143.31      0.75 o
  -2   6  -1  -1    159.40    142.33      0.75 o
  -2   6   1   2      6.53      6.86      0.23 o
  -2   6  -1  -2      6.59      6.71      0.23 o
  -1   6   1  -2     51.71     41.49      0.45 o
  -1   6  -1   2     51.73     39.90      0.45 o
  -1   6   1  -1    282.59    285.87      1.36 o
  -1   6  -1   1    280.84    276.97      1.13 o
  -1   6   1   0     57.11     80.48      0.68 o
  -1   6  -1   0     56.21     81.24      0.60 o
  -1   6   1   1    227.54    256.83      1.06 o
  -1   6  -1  -1    224.54    259.32      1.13 o
  -1   6   1   2     19.17     15.39      0.30 o
  -1   6  -1  -2     19.08     15.24      0.30 o
   0   6   1  -2     20.10     20.52      0.38 o
   0   6  -1   2     20.05     19.84      0.38 o
   0   6   1  -1     41.83     59.96      0.60 o
   0   6  -1   1     41.61     59.96      0.68 o
   0   6   1   0     39.61     35.53      0.45 o
   0   6  -1   0     39.49     36.43      0.53 o
   0   6   1   1     33.58     39.07      0.45 o
   0   6  -1  -1     32.69     35.45      0.53 o
   0   6   1   2     10.21     11.77      0.30 o
   0   6  -1  -2     10.09     11.39      0.38 o
  -6   7   1  -2     88.75     73.24      0.68 o
  -6   7  -1   2     88.57     73.47      0.68 o
  -6   7   1  -1    120.65    144.82      0.98 o
  -6   7  -1   1    118.55    143.91      0.83 o
  -6   7   1   0   2165.07   2198.41      5.58 o
  -6   7  -1   0   2131.74   2302.27      5.43 o
  -6   7   1   1    190.31    169.49      0.91 o
  -6   7  -1  -1    189.57    165.19      1.06 o
  -6   7   1   2     10.47      9.13      0.23 o
  -6   7  -1  -2     10.45      8.60      0.30 o
  -5   7   1  -2     36.18     38.39      0.45 o
  -5   7  -1   2     35.84     38.54      0.38 o
  -5   7   1  -1    823.32    874.58      2.87 o
  -5   7  -1   1    820.12    866.59      2.49 o
  -5   7   1   0    144.51    204.26      1.21 o
  -5   7  -1   0    142.95    212.03      1.13 o
  -5   7   1   1    270.11    300.73      1.21 o
  -5   7  -1  -1    266.29    300.43      1.36 o
  -5   7   1   2     19.33     17.27      0.30 o
  -5   7  -1  -2     19.29     17.57      0.38 o
  -4   7   1  -2      5.80      4.37      0.23 o
  -4   7  -1   2      5.78      5.05      0.23 o
  -4   7   1  -1     47.99     54.16      0.53 o
  -4   7  -1   1     46.77     54.68      0.68 o
  -4   7   1   0   2366.67   2570.94      6.71 o
  -4   7  -1   0   2331.90   2589.27      6.49 o
  -4   7   1   1     31.72     29.04      0.38 o
  -4   7  -1  -1     32.00     29.42      0.53 o
  -4   7   1   2      3.16      2.56      0.23 o
  -4   7  -1  -2      3.14      2.72      0.30 o
  -3   7   1  -2      5.80      4.60      0.30 o
  -3   7  -1   2      5.81      4.60      0.30 o
  -3   7   1  -1     57.01     54.84      0.60 o
  -3   7  -1   1     56.70     54.99      0.60 o
  -3   7   1   0   2369.64   2575.24      7.17 o
  -3   7  -1   0   2337.18   2588.97      6.34 o
  -3   7   1   1     31.40     27.91      0.38 o
  -3   7  -1  -1     30.13     28.66      0.53 o
  -3   7   1   2      2.78      2.56      0.23 o
  -3   7  -1  -2      2.75      2.72      0.30 o
  -2   7   1  -2     35.96     41.41      0.53 o
  -2   7  -1   2     36.03     40.66      0.53 o
  -2   7   1  -1    809.52    875.48      2.94 o
  -2   7  -1   1    807.40    864.70      2.56 o
  -2   7   1   0    146.19    211.05      1.13 o
  -2   7  -1   0    145.68    209.46      1.06 o
  -2   7   1   1    278.47    258.34      1.06 o
  -2   7  -1  -1    276.90    277.05      1.13 o
  -2   7   1   2     18.54     16.14      0.30 o
  -2   7  -1  -2     18.45     15.92      0.38 o
  -1   7   1  -2     90.52     74.52      0.60 o
  -1   7  -1   2     90.30     73.39      0.68 o
  -1   7   1  -1    138.25    147.84      1.06 o
  -1   7  -1   1    137.34    144.82      0.91 o
  -1   7   1   0   2174.73   2215.45      4.07 o
  -1   7  -1   0   2142.91   2270.29      3.92 o
  -1   7   1   1    177.93    178.69      0.98 o
  -1   7  -1  -1    172.26    179.44      1.06 o
  -1   7   1   2     11.62      9.28      0.30 o
  -1   7  -1  -2     11.32      8.45      0.38 o
   0   7   1  -2     17.79     17.42      0.38 o
   0   7  -1   2     17.72     17.42      0.45 o
   0   7   1  -1    321.17    305.40      1.51 o
   0   7  -1   1    319.87    298.62      1.51 o
   0   7   1   0     11.75     10.64      0.30 o
   0   7  -1   0     11.67     11.24      0.38 o
   0   7   1   1      1.36      4.53      0.23 o
   0   7  -1  -1      1.35      5.36      0.30 o
   0   7   1   2      3.11      5.81      0.30 o
   0   7  -1  -2      3.10      4.60      0.30 o
  -7   8   1  -2     64.00     62.76      0.60 o
  -7   8  -1   2     63.89     64.04      0.60 o
  -7   8   1  -1    388.64    411.23      1.81 o
  -7   8  -1   1    387.36    401.20      1.66 o
  -7   8   1   2      6.51      9.50      0.30 o
  -7   8  -1  -2      6.49      9.20      0.38 o
  -6   8   1  -2     19.82     22.33      0.38 o
  -6   8  -1   2     19.78     23.99      0.45 o
  -6   8   1  -1    181.12    221.00      1.21 o
  -6   8  -1   1    178.75    223.64      1.06 o
  -6   8   1   0   2375.57   2398.36      3.92 o
  -6   8  -1   0   2333.41   2309.89      3.32 o
  -6   8   1   1    203.37    203.43      1.06 o
  -6   8  -1  -1    201.73    203.13      1.13 o
  -6   8   1   2      4.86      7.01      0.23 o
  -6   8  -1  -2      4.92      8.45      0.45 o
  -5   8   1  -2     64.12     57.32      0.60 o
  -5   8  -1   2     63.57     57.17      0.68 o
  -5   8   1  -1    243.26    269.73      1.36 o
  -5   8  -1   1    241.67    269.28      1.51 o
  -5   8   1   0    296.41    276.59      1.43 o
  -5   8  -1   0    291.61    214.59      1.36 o
  -5   8   1   1     21.31     28.44      0.38 o
  -5   8  -1  -1     21.14     33.19      0.60 o
  -5   8   1   2     19.36     15.54      0.30 o
  -5   8  -1  -2     19.11     16.14      0.45 o
  -4   8   1  -2      0.57      2.64      0.30 o
  -4   8  -1   2      0.58      2.34      0.30 o
  -4   8   1  -1    119.27    116.76      0.83 o
  -4   8  -1   1    118.38    117.74      1.06 o
  -4   8   1   0      6.96      9.58      0.30 o
  -4   8  -1   0      6.89     10.11      0.38 o
  -4   8   1   1     13.87     13.35      0.38 o
  -4   8  -1  -1     13.99     12.07      0.45 o
  -4   8   1   2      5.48      3.70      0.23 o
  -4   8  -1  -2      5.51      3.55      0.30 o
  -3   8   1  -2     63.45     57.78      0.60 o
  -3   8  -1   2     63.80     59.66      0.68 o
  -3   8   1  -1    238.31    271.46      1.51 o
  -3   8  -1   1    238.63    271.16      1.36 o
  -3   8   1   0    298.09    277.95      1.36 o
  -3   8  -1   0    294.68    276.14      1.43 o
  -3   8   1   1     24.22     34.39      0.45 o
  -3   8  -1  -1     24.29     35.00      0.60 o
  -3   8   1   2     18.97     16.29      0.38 o
  -3   8  -1  -2     19.01     15.76      0.45 o
  -2   8   1  -2     20.37     24.06      0.45 o
  -2   8  -1   2     20.09     23.08      0.45 o
  -2   8   1  -1    174.45    222.89      1.28 o
  -2   8  -1   1    170.86    219.04      1.13 o
  -2   8   1   0   2465.01   2258.67      3.70 o
  -2   8  -1   0   2427.38   2452.14      3.62 o
  -2   8   1   1    190.33    197.02      1.06 o
  -2   8  -1  -1    186.64    194.68      1.06 o
  -2   8   1   2      3.92      7.84      0.30 o
  -2   8  -1  -2      3.83      8.67      0.30 o
  -1   8   1  -2     59.68     62.15      0.75 o
  -1   8  -1   2     59.46     62.00      0.68 o
  -1   8   1  -1    357.53    400.97      2.19 o
  -1   8  -1   1    355.66    401.05      1.73 o
  -1   8   1   1     24.15     41.64      0.53 o
  -1   8  -1  -1     23.55     40.96      0.60 o
  -1   8   1   2      6.61     10.86      0.38 o
  -1   8  -1  -2      6.51      9.50      0.38 o
   0   8   1  -2     39.22     26.25      0.60 o
   0   8  -1   2     39.25     30.70      0.75 o
   0   8   1  -1      2.76      6.03      0.38 o
   0   8  -1   1      2.73      4.68      0.38 o
   0   8   1   0      2.92      4.68      0.30 o
   0   8  -1   0      2.87      4.45      0.38 o
   0   8   1   1      3.05      2.79      0.23 o
   0   8  -1  -1      2.98      2.34      0.30 o
   0   8   1   2      0.25      0.83      0.23 o
   0   8  -1  -2      0.26      0.75      0.30 <
  -8   9   1  -2     62.11     49.93      0.68 o
  -8   9  -1   2     62.16     48.58      0.83 o
  -8   9   1  -1     34.16     29.19      0.53 o
  -8   9  -1   1     33.90     30.10      0.68 o
  -8   9   1   0    132.85    139.46      1.13 o
  -8   9  -1   0    130.35    143.16      1.28 o
  -8   9   1   1     69.81     69.39      0.60 o
  -8   9  -1  -1     69.47     68.41      0.83 o
  -8   9   1   2      2.14      2.04      0.23 o
  -8   9  -1  -2      2.19      2.26      0.30 o
  -7   9   1  -2      2.17      4.60      0.23 o
  -7   9  -1   2      2.20      4.45      0.30 o
  -7   9   1  -1    343.45    343.12      1.66 o
  -7   9  -1   1    341.63    355.71      1.66 o
  -7   9   1   0    230.30    214.74      1.28 o
  -7   9  -1   0    224.33    222.66      1.28 o
  -7   9   1   1    153.23    147.08      0.91 o
  -7   9  -1  -1    151.11    148.14      1.21 o
  -7   9   1   2     13.84     15.46      0.38 o
  -7   9  -1  -2     13.69     16.44      0.45 o
  -6   9   1  -2     16.14     17.65      0.38 o
  -6   9  -1   2     16.11     17.95      0.45 o
  -6   9   1  -1    357.39    356.32      1.66 o
  -6   9  -1   1    355.72    359.86      2.19 o
  -6   9   1   1    102.96    117.06      0.91 o
  -6   9  -1  -1    101.64    118.72      1.13 o
  -6   9   1   2     19.11     15.39      0.38 o
  -6   9  -1  -2     19.05     15.61      0.45 o
  -5   9   1  -2     44.51     40.35      0.68 o
  -5   9  -1   2     44.14     40.73      0.75 o
  -5   9   1  -1    111.14    114.35      0.91 o
  -5   9  -1   1    110.84    118.12      1.21 o
  -5   9   1   1      2.88     13.12      0.38 o
  -5   9  -1  -1      3.10     13.50      0.45 o
  -5   9   1   2      7.17      7.32      0.30 o
  -5   9  -1  -2      7.24      8.07      0.45 o
  -4   9   1  -2     45.99     41.33      0.68 o
  -4   9  -1   2     46.31     41.26      0.75 o
  -4   9   1  -1    102.03    113.74      1.13 o
  -4   9  -1   1    101.72    112.46      1.06 o
  -4   9   1   1      3.40     12.60      0.30 o
  -4   9  -1  -1      3.38     13.50      0.45 o
  -4   9   1   2      7.06      8.37      0.30 o
  -4   9  -1  -2      7.07      8.98      0.45 o
  -3   9   1  -2     14.80     17.27      0.45 o
  -3   9  -1   2     14.70     17.65      0.45 o
  -3   9   1  -1    369.40    370.88      1.73 o
  -3   9  -1   1    367.93    367.48      1.66 o
  -3   9   1   1     93.78    105.60      0.75 o
  -3   9  -1  -1     92.56    102.28      0.98 o
  -3   9   1   2     17.54     14.26      0.38 o
  -3   9  -1  -2     17.46     15.46      0.45 o
  -2   9   1  -2      2.32      4.37      0.30 o
  -2   9  -1   2      2.21      4.53      0.30 o
  -2   9   1  -1    334.71    300.05      1.51 o
  -2   9  -1   1    330.37    318.98      1.43 o
  -2   9   1   0    237.42    210.44      1.43 o
  -2   9  -1   0    233.00    221.53      1.28 o
  -2   9   1   1    162.99    140.82      0.98 o
  -2   9  -1  -1    162.22    138.18      0.98 o
  -2   9   1   2     16.01     16.67      0.45 o
  -2   9  -1  -2     15.97     16.59      0.38 o
  -1   9   1  -2     59.13     50.01      0.75 o
  -1   9  -1   2     58.94     54.68      0.75 o
  -1   9   1  -1     30.93     30.85      0.68 o
  -1   9  -1   1     30.42     30.47      0.60 o
  -1   9   1   0    128.50    139.01      1.21 o
  -1   9  -1   0    125.77    116.91      0.98 o
  -1   9   1   1     73.64     73.24      0.83 o
  -1   9  -1  -1     73.68     73.84      0.83 o
  -1   9   1   2      2.10      2.19      0.30 o
  -1   9  -1  -2      2.04      1.73      0.30 o
   0   9   1  -2      5.16     26.32      0.68 o
   0   9  -1   2      5.16     27.23      0.83 o
   0   9   1  -1    138.30    148.21      1.43 o
   0   9  -1   1    138.48    148.14      1.28 o
   0   9   1   0     24.16     27.91      0.60 o
   0   9  -1   0     24.20     31.45      0.68 o
   0   9   1   1     72.73     49.18      0.60 o
   0   9  -1  -1     73.67     50.31      0.75 o
   0   9   1   2      8.34     16.82      0.53 o
   0   9  -1  -2      8.47     17.57      0.60 o
  -9  10   1  -2     25.88     24.74      0.68 o
  -9  10  -1   2     25.75     26.17      0.75 o
  -9  10   1  -1     75.76     81.76      1.28 o
  -9  10  -1   1     75.48     85.08      0.98 o
  -9  10   1   0     46.42     49.93      0.91 o
  -9  10  -1   0     45.85     51.52      0.83 o
  -9  10   1   1     12.38     16.37      0.45 o
  -9  10  -1  -1     12.26     17.20      0.53 o
  -9  10   1   2      5.45      9.35      0.38 o
  -9  10  -1  -2      5.45      9.35      0.53 o
  -8  10   1  -2     23.51     27.68      0.60 o
  -8  10  -1   2     23.57     29.42      0.75 o
  -8  10   1  -1    120.95    136.30      1.36 o
  -8  10  -1   1    119.94    144.52      1.21 o
  -8  10   1   1     27.15     41.41      0.53 o
  -8  10  -1  -1     26.75     42.16      0.75 o
  -8  10   1   2      2.19      6.11      0.38 o
  -8  10  -1  -2      2.07      6.34      0.53 o
  -7  10   1  -2     31.35     29.72      0.53 o
  -7  10  -1   2     31.59     29.27      0.60 o
  -7  10   1  -1    180.85    150.18      1.36 o
  -7  10  -1   1    179.85    150.70      1.21 o
  -7  10   1   0    316.39    322.30      2.34 o
  -7  10  -1   0    309.96    329.24      2.04 o
  -7  10   1   1     39.71     42.31      0.60 o
  -7  10  -1  -1     37.94     51.74      0.83 o
  -7  10   1   2      4.15      5.28      0.30 o
  -7  10  -1  -2      4.22      5.88      0.45 o
  -6  10   1  -2     17.06     17.80      0.45 o
  -6  10  -1   2     17.10     18.71      0.53 o
  -6  10   1  -1      3.79     15.61      0.45 o
  -6  10  -1   1      3.77     15.99      0.53 o
  -6  10   1   0     66.97     89.68      1.43 o
  -6  10  -1   0     65.55     87.50      1.06 o
  -6  10   1   1      4.39      8.00      0.38 o
  -6  10  -1  -1      4.41      8.07      0.45 o
  -6  10   1   2      1.70      4.37      0.38 o
  -6  10  -1  -2      1.74      4.15      0.45 o
  -5  10   1  -2     37.52     41.56      0.83 o
  -5  10  -1   2     37.49     42.99      1.21 o
  -5  10   1  -1    110.57    117.52      1.28 o
  -5  10  -1   1    110.37    113.82      1.13 o
  -5  10   1   0     95.52     76.56      1.13 o
  -5  10  -1   0     95.92     80.86      0.98 o
  -5  10   1   1     66.33     47.67      0.83 o
  -5  10  -1  -1     66.44     49.63      0.83 o
  -5  10   1   2      3.35     14.71      0.68 o
  -5  10  -1  -2      3.35     15.24      0.68 o
  -4  10   1  -2     18.98     21.20      0.53 o
  -4  10  -1   2     18.92     20.44      0.53 o
  -4  10   1  -1      5.22     18.03      0.68 o
  -4  10  -1   1      5.31     16.52      0.45 o
  -4  10   1   0     64.51     87.87      0.98 o
  -4  10  -1   0     63.33     89.38      0.98 o
  -4  10   1   1      3.88      8.90      0.38 o
  -4  10  -1  -1      3.80      9.05      0.45 o
  -4  10   1   2      1.51      4.45      0.30 o
  -4  10  -1  -2      1.47      3.55      0.45 o
  -3  10   1  -2     30.18     30.40      0.60 o
  -3  10  -1   2     30.01     29.94      0.53 o
  -3  10   1  -1    175.05    156.74      1.28 o
  -3  10  -1   1    172.11    154.40      1.13 o
  -3  10   1   0    317.00    279.31      1.58 o
  -3  10  -1   0    310.45    266.26      1.51 o
  -3  10   1   1     39.37     51.06      0.60 o
  -3  10  -1  -1     37.81     50.46      0.68 o
  -3  10   1   2      5.26      5.20      0.30 o
  -3  10  -1  -2      5.03      4.90      0.38 o
  -2  10   1  -2     20.46     25.95      0.60 o
  -2  10  -1   2     20.14     26.85      0.75 o
  -2  10   1  -1    107.30    134.86      1.21 o
  -2  10  -1   1    106.33    133.88      1.06 o
  -2  10   1   1     31.65     49.18      0.68 o
  -2  10  -1  -1     30.77     47.82      0.68 o
  -2  10   1   2      3.30      6.71      0.38 o
  -2  10  -1  -2      3.34      6.41      0.38 o
  -1  10   1  -2     26.10     23.01      0.60 o
  -1  10  -1   2     26.11     25.27      0.75 o
  -1  10   1  -1     74.90     85.16      1.13 o
  -1  10  -1   1     74.70     84.48      1.06 o
  -1  10   1   0     50.35     50.46      0.83 o
  -1  10  -1   0     50.07     52.12      0.91 o
  -1  10   1   1     11.53     15.99      0.53 o
  -1  10  -1  -1     11.88     16.97      0.53 o
  -1  10   1   2      5.57     11.47      0.53 o
  -1  10  -1  -2      5.62     10.26      0.53 o
   0  10   1  -2      2.21     11.01      0.53 o
   0  10  -1   2      2.20     12.45      0.53 o
   0  10   1  -1     49.64     46.39      0.91 o
   0  10  -1   1     49.42     48.35      0.75 o
   0  10   1   0      4.08      2.26      0.38 o
   0  10  -1   0      4.14      2.19      0.38 o
   0  10   1   1      0.73      2.19      0.30 o
   0  10  -1  -1      0.76      1.51      0.38 o
   0  10   1   2      2.91      7.24      0.38 o
   0  10  -1  -2      2.87      7.24      0.53 o
 -10  11   1  -2      0.14      3.70      0.45 o
 -10  11  -1   2      0.15      3.24      0.45 o
 -10  11   1  -1     69.16     58.76      1.36 o
 -10  11  -1   1     69.02     58.91      0.91 o
 -10  11   1   0     10.12     24.59      0.83 o
 -10  11  -1   0      9.96     25.42      0.68 o
 -10  11   1   1     12.76     33.87      0.75 o
 -10  11  -1  -1     12.88     31.75      0.75 o
 -10  11   1   2      0.90      4.68      0.38 o
 -10  11  -1  -2      0.92      3.24      0.45 o
  -9  11   1  -2     52.24     44.58      0.83 o
  -9  11  -1   2     52.06     45.78      0.83 o
  -9  11   1  -1     27.20     27.61      1.13 o
  -9  11  -1   1     27.57     28.89      0.68 o
  -9  11   1   0    207.01    197.62      2.34 o
  -9  11  -1   0    201.65    208.41      1.89 o
  -9  11   1   1     10.70     11.54      0.53 o
  -9  11  -1  -1     11.08      9.05      0.60 o
  -9  11   1   2      4.32      3.47      0.38 o
  -9  11  -1  -2      4.33      4.07      0.53 o
  -8  11   1  -2     20.18     33.19      1.06 o
  -8  11  -1   2     20.14     34.62      0.98 o
  -8  11   1  -1    200.98    215.72      2.41 o
  -8  11  -1   1    199.34    217.76      1.73 o
  -8  11   1   0   1000.33   1164.22      5.58 o
  -8  11  -1   0    973.36   1211.21      5.28 o
  -8  11   1   1    196.35    189.62      1.43 o
  -8  11  -1  -1    194.94    198.75      1.81 o
  -8  11   1   2     23.37     34.02      0.98 o
  -8  11  -1  -2     23.23     37.11      1.13 o
  -7  11   1  -2     35.72     36.28      0.75 o
  -7  11  -1   2     35.43     37.34      0.83 o
  -7  11   1  -1    261.11    240.76      2.19 o
  -7  11  -1   1    260.10    241.44      1.81 o
  -7  11   1   0     55.44     59.21      1.06 o
  -7  11  -1   0     55.17     61.25      0.98 o
  -7  11   1   1      4.43      8.60      0.45 o
  -7  11  -1  -1      4.65      9.20      0.53 o
  -7  11   1   2      7.15     10.41      0.45 o
  -7  11  -1  -2      7.03     10.03      0.60 o
  -6  11   1  -2     14.14      9.81      0.45 o
  -6  11  -1   2     14.08     11.16      0.53 o
  -6  11   1  -1      8.37     10.71      0.60 o
  -6  11  -1   1      8.59     10.71      0.53 o
  -6  11   1   0    114.50    119.55      1.36 o
  -6  11  -1   0    112.85    123.55      1.36 o
  -6  11   1   1      2.98      4.00      0.38 o
  -6  11  -1  -1      2.93      4.45      0.53 o
  -6  11   1   2      0.71      2.34      0.38 o
  -6  11  -1  -2      0.68      1.66      0.45 o
  -5  11   1  -2     14.31     10.94      0.45 o
  -5  11  -1   2     14.30     16.29      0.53 o
  -5  11   1  -1     10.62     13.43      0.68 o
  -5  11  -1   1     10.43     10.48      0.45 o
  -5  11   1   0    117.74    121.44      1.36 o
  -5  11  -1   0    115.87    125.21      1.13 o
  -5  11   1   1      1.91      3.92      0.38 o
  -5  11  -1  -1      2.05      4.30      0.45 o
  -5  11   1   2      0.78      1.73      0.38 o
  -5  11  -1  -2      0.77      2.49      0.45 o
  -4  11   1  -2     34.23     37.64      0.68 o
  -4  11  -1   2     34.10     37.03      0.75 o
  -4  11   1  -1    245.69    241.29      1.89 o
  -4  11  -1   1    244.55    236.92      1.73 o
  -4  11   1   0     53.50     58.76      0.91 o
  -4  11  -1   0     52.78     61.02      0.91 o
  -4  11   1   1      6.37      8.00      0.45 o
  -4  11  -1  -1      6.26      7.84      0.53 o
  -4  11   1   2      7.68     13.28      0.53 o
  -4  11  -1  -2      7.45     15.01      0.68 o
  -3  11   1  -2     23.07     29.94      0.91 o
  -3  11  -1   2     23.05     36.66      1.13 o
  -3  11   1  -1    221.92    227.04      2.11 o
  -3  11  -1   1    216.29    226.58      1.51 o
  -3  11   1   0   1015.80   1113.76      3.92 o
  -3  11  -1   0    996.99   1151.63      3.32 o
  -3  11   1   1    193.78    191.13      1.36 o
  -3  11  -1  -1    188.39    192.87      1.36 o
  -3  11   1   2     25.08     37.11      0.83 o
  -3  11  -1  -2     24.71     35.00      0.91 o
  -2  11   1  -2     51.99     42.92      0.75 o
  -2  11  -1   2     51.99     45.94      0.75 o
  -2  11   1  -1     26.31     27.46      0.75 o
  -2  11  -1   1     26.36     24.74      0.68 o
  -2  11   1   0    209.28    193.92      1.66 o
  -2  11  -1   0    204.96    200.49      1.58 o
  -2  11   1   1      8.30      9.73      0.45 o
  -2  11  -1  -1      8.22      9.88      0.45 o
  -2  11   1   2      3.56      3.32      0.38 o
  -2  11  -1  -2      3.69      3.39      0.45 o
  -1  11   1  -2      0.21      2.49      0.45 o
  -1  11  -1   2      0.19      2.56      0.45 o
  -1  11   1  -1     70.32     57.32      1.28 o
  -1  11  -1   1     69.76     56.42      0.98 o
  -1  11   1   0     12.62     23.46      0.68 o
  -1  11  -1   0     12.34     26.40      0.68 o
  -1  11   1   1     10.47     28.96      0.60 o
  -1  11  -1  -1     10.39     28.29      0.68 o
  -1  11   1   2      0.87      5.43      0.45 o
  -1  11  -1  -2      0.88      5.28      0.53 o
   0  11   1  -2     78.39     64.19      0.91 o
   0  11  -1   2     78.11     63.43      0.91 o
   0  11   1  -1     19.10     24.29      0.98 o
   0  11  -1   1     18.82     25.65      0.68 o
   0  11   1   0     11.20     12.14      0.68 o
   0  11  -1   0     11.31     13.28      0.53 o
   0  11   1   1     11.17     20.29      0.60 o
   0  11  -1  -1     10.59     20.67      0.60 o
   0  11   1   2      7.46     10.64      0.53 o
   0  11  -1  -2      7.22     11.31      0.60 o
 -11  12   1  -2      9.39      8.52      0.53 o
 -11  12  -1   2      9.28      8.45      0.53 o
 -11  12   1  -1    162.76    155.46      2.19 o
 -11  12  -1   1    160.38    159.23      1.58 o
 -11  12   1   0    310.05    380.98      2.79 o
 -11  12  -1   0    302.20    408.67      2.56 o
 -11  12   1   1     73.89    102.36      1.21 o
 -11  12  -1  -1     71.20    103.26      1.28 o
 -11  12   1   2      8.03     10.33      0.53 o
 -11  12  -1  -2      7.94     11.92      0.60 o
 -10  12   1  -2      5.34      8.98      0.60 o
 -10  12  -1   2      5.36      8.30      0.60 o
 -10  12   1  -1      2.93      3.62      0.83 o
 -10  12  -1   1      3.01      3.77      0.53 o
 -10  12   1   0    283.31    222.28      2.79 o
 -10  12  -1   0    276.81    246.72      2.11 o
 -10  12   1   1     47.36     36.43      0.83 o
 -10  12  -1  -1     46.88     37.71      0.98 o
 -10  12   1   2      9.09      9.58      0.53 o
 -10  12  -1  -2      9.03     11.24      0.68 o
  -9  12   1  -2     21.55     31.68      0.83 o
  -9  12  -1   2     21.22     29.79      0.98 o
  -9  12   1  -1    208.56    201.62      2.41 o
  -9  12  -1   1    207.11    207.80      2.04 o
  -9  12   1   0     91.59     64.34      1.28 o
  -9  12  -1   0     90.88     69.17      1.28 o
  -9  12   1   1      3.44      5.58      0.53 o
  -9  12  -1  -1      3.41      5.73      0.60 o
  -9  12   1   2      1.39      6.49      0.53 o
  -9  12  -1  -2      1.38      7.77      0.60 o
  -8  12   1  -2     43.67     38.47      0.83 o
  -8  12  -1   2     43.51     38.69      0.83 o
  -8  12   1  -1    184.07    163.38      2.19 o
  -8  12  -1   1    181.43    165.79      1.73 o
  -8  12   1   0    235.29    217.68      2.19 o
  -8  12  -1   0    228.72    237.60      2.19 o
  -8  12   1   1     54.64     39.75      0.83 o
  -8  12  -1  -1     53.47     41.18      0.91 o
  -8  12   1   2      7.08      6.94      0.53 o
  -8  12  -1  -2      7.01      8.07      0.60 o
  -7  12   1  -2     26.71     25.80      0.68 o
  -7  12  -1   2     26.32     23.23      0.68 o
  -7  12   1  -1     85.32     80.63      1.51 o
  -7  12  -1   1     84.19     81.31      1.28 o
  -7  12   1   0     40.51     58.00      1.06 o
  -7  12  -1   0     40.21     60.42      1.06 o
  -7  12   1   1      4.95     21.95      0.60 o
  -7  12  -1  -1      4.71     22.78      0.75 o
  -7  12   1   2      9.57     10.33      0.53 o
  -7  12  -1  -2      9.35     10.64      0.60 o
  -6  12   1  -2     12.27     17.65      0.60 o
  -6  12  -1   2     12.24     16.29      0.53 o
  -6  12   1  -1     81.57     77.46      1.73 o
  -6  12  -1   1     81.10     79.80      1.06 o
  -6  12   1   0     64.87     47.14      1.06 o
  -6  12  -1   0     65.06     49.78      0.91 o
  -6  12   1   1      0.42      7.09      0.45 o
  -6  12  -1  -1      0.33      7.62      0.60 o
  -6  12   1   2      3.13      4.15      0.38 o
  -6  12  -1  -2      3.18      3.92      0.53 o
  -5  12   1  -2     24.30     24.82      0.68 o
  -5  12  -1   2     24.27     21.72      0.60 o
  -5  12   1  -1     76.09     78.52      1.28 o
  -5  12  -1   1     75.43     77.99      1.06 o
  -5  12   1   0     47.36     61.55      1.06 o
  -5  12  -1   0     46.67     62.76      0.91 o
  -5  12   1   1      5.95     23.31      0.60 o
  -5  12  -1  -1      5.28     23.01      0.68 o
  -5  12   1   2      9.52     10.48      0.53 o
  -5  12  -1  -2      9.35     12.29      0.60 o
  -4  12   1  -2     46.07     41.86      0.75 o
  -4  12  -1   2     45.49     42.09      0.68 o
  -4  12   1  -1    183.18    161.72      1.81 o
  -4  12  -1   1    180.28    161.94      1.43 o
  -4  12   1   0    236.01    220.32      1.96 o
  -4  12  -1   0    231.15    226.13      1.89 o
  -4  12   1   1     55.49     45.63      0.83 o
  -4  12  -1  -1     54.12     47.22      0.91 o
  -4  12   1   2      6.79      7.24      0.45 o
  -4  12  -1  -2      6.61      6.64      0.60 o
  -3  12   1  -2     21.37     26.17      0.83 o
  -3  12  -1   2     21.31     29.04      0.75 o
  -3  12   1  -1    210.43    194.15      2.04 o
  -3  12  -1   1    209.30    145.20      1.43 o
  -3  12   1   0     87.97     64.42      1.21 o
  -3  12  -1   0     86.82     68.71      1.06 o
  -3  12   1   1      3.75      6.71      0.45 o
  -3  12  -1  -1      3.94      6.34      0.53 o
  -3  12   1   2      1.70      9.73      0.53 o
  -3  12  -1  -2      1.61      9.50      0.60 o
  -2  12   1  -2      5.10      7.17      0.53 o
  -2  12  -1   2      5.11      8.30      0.53 o
  -2  12   1  -1      3.05      4.22      0.68 o
  -2  12  -1   1      3.29      3.85      0.45 o
  -2  12   1   0    288.81    198.30      1.96 o
  -2  12  -1   0    282.50    213.76      1.73 o
  -2  12   1   1     49.23     36.28      0.83 o
  -2  12  -1  -1     48.07     38.24      0.91 o
  -2  12   1   2     10.38     11.31      0.60 o
  -2  12  -1  -2     10.24     11.31      0.68 o
  -1  12   1  -2      9.02      9.05      0.53 o
  -1  12  -1   2      8.81      9.20      0.53 o
  -1  12   1  -1    164.57    162.17      2.19 o
  -1  12  -1   1    161.70    167.00      1.51 o
  -1  12   1   0    312.96    382.95      2.64 o
  -1  12  -1   0    304.06    408.52      2.56 o
  -1  12   1   1     75.43    101.98      1.13 o
  -1  12  -1  -1     73.52    104.84      1.36 o
  -1  12   1   2      9.54     10.71      0.53 o
  -1  12  -1  -2      9.36     11.16      0.60 o
   0  12   1  -2     88.72     76.18      1.06 o
   0  12  -1   2     87.99     80.18      1.13 o
   0  12   1  -1    241.54    225.07      2.64 o
   0  12  -1   1    239.09    228.70      1.89 o
   0  12   1   0     68.82     44.95      0.98 o
   0  12  -1   0     69.11     46.69      0.98 o
   0  12   1   1      1.11      2.26      0.45 o
   0  12  -1  -1      0.94      2.34      0.53 o
   0  12   1   2      1.15      4.07      0.53 o
   0  12  -1  -2      1.07      3.62      0.53 o
 -12  13   1  -2     12.13     15.24      0.75 o
 -12  13  -1   2     12.22     14.71      0.68 o
 -12  13   1  -1    133.95    112.16      2.34 o
 -12  13  -1   1    131.79    110.80      1.43 o
 -12  13   1   0    119.11    108.77      1.43 o
 -12  13  -1   0    115.87    113.14      1.43 o
 -12  13   1   1     48.45     42.01      0.83 o
 -12  13  -1  -1     47.31     42.39      0.98 o
 -12  13   1   2      2.06      3.39      0.53 o
 -12  13  -1  -2      2.02      3.92      0.60 o
 -11  13   1  -2      4.90     15.16      0.83 o
 -11  13  -1   2      4.79     18.56      0.83 o
 -11  13   1  -1     14.29     39.52      1.58 o
 -11  13  -1   1     14.31     39.60      0.98 o
 -11  13   1   1      5.45     26.40      0.75 o
 -11  13  -1  -1      5.42     27.98      0.91 o
 -11  13   1   2      2.83      7.62      0.60 o
 -11  13  -1  -2      2.77      8.22      0.68 o
 -10  13   1  -2      1.16     13.12      0.83 o
 -10  13  -1   2      1.16     19.23      0.91 o
 -10  13   1  -1     57.39     46.61      1.58 o
 -10  13  -1   1     56.63     50.01      1.06 o
 -10  13   1   0     24.36     19.91      0.91 o
 -10  13  -1   0     23.59     22.48      0.83 o
 -10  13   1   1     16.76     11.01      0.60 o
 -10  13  -1  -1     16.82     11.54      0.68 o
 -10  13   1   2     11.63      7.17      0.60 o
 -10  13  -1  -2     11.63      9.13      0.68 o
  -9  13   1  -2     80.37     71.05      1.58 o
  -9  13  -1   2     79.96     75.58      1.58 o
  -9  13   1  -1     43.14     45.26      1.36 o
  -9  13  -1   1     42.71     47.14      1.06 o
  -9  13   1   0     10.59     11.01      0.68 o
  -9  13  -1   0     10.38     12.29      0.68 o
  -9  13   1   1     24.88     19.99      0.68 o
  -9  13  -1  -1     24.55     20.29      0.83 o
  -9  13   1   2      2.87      5.51      0.53 o
  -9  13  -1  -2      3.01      5.66      0.60 o
  -8  13   1  -2     24.89     31.91      0.91 o
  -8  13  -1   2     24.64     34.17      0.91 o
  -8  13   1  -1     65.69     55.74      1.43 o
  -8  13  -1   1     64.62     57.25      1.13 o
  -8  13   1   0     27.82     23.46      0.91 o
  -8  13  -1   0     27.51     25.49      0.83 o
  -8  13   1   1     16.05     12.22      0.60 o
  -8  13  -1  -1     16.11     12.14      0.68 o
  -8  13   1   2      7.99      7.39      0.53 o
  -8  13  -1  -2      7.97      7.17      0.60 o
  -7  13   1  -2      3.59     18.18      0.75 o
  -7  13  -1   2      3.73     16.37      0.75 o
  -7  13   1  -1     33.31     52.04      1.36 o
  -7  13  -1   1     32.14     52.95      0.98 o
  -7  13   1   0    468.78    551.22      3.70 o
  -7  13  -1   0    456.13    586.37      3.39 o
  -7  13   1   1     98.52    102.43      1.28 o
  -7  13  -1  -1     96.88    104.01      1.43 o
  -7  13   1   2      4.93      7.77      0.53 o
  -7  13  -1  -2      4.95      7.39      0.68 o
  -6  13   1  -2      4.25     16.97      0.68 o
  -6  13  -1   2      4.19     19.61      0.75 o
  -6  13   1  -1     30.92     51.82      1.36 o
  -6  13  -1   1     29.94     52.50      0.98 o
  -6  13   1   0    461.43    481.68      2.72 o
  -6  13  -1   0    451.05    502.50      2.79 o
  -6  13   1   1     99.51    101.22      1.21 o
  -6  13  -1  -1     97.72    105.22      1.28 o
  -6  13   1   2      4.40      6.49      0.45 o
  -6  13  -1  -2      4.30      6.79      0.60 o
  -5  13   1  -2     26.17     28.44      0.91 o
  -5  13  -1   2     26.04     31.38      0.98 o
  -5  13   1  -1     66.76     57.25      1.21 o
  -5  13  -1   1     66.71     57.10      1.06 o
  -5  13   1   0     28.25     23.76      0.75 o
  -5  13  -1   0     27.70     21.20      0.68 o
  -5  13   1   1     14.75     11.77      0.53 o
  -5  13  -1  -1     14.98     12.22      0.68 o
  -5  13   1   2      8.43      7.69      0.53 o
  -5  13  -1  -2      8.46      7.32      0.68 o
  -4  13   1  -2     78.31     71.51      1.28 o
  -4  13  -1   2     78.26     68.56      1.58 o
  -4  13   1  -1     40.13     44.43      1.28 o
  -4  13  -1   1     39.34     45.94      1.13 o
  -4  13   1   0      9.73     10.79      0.75 o
  -4  13  -1   0      9.52     12.07      0.68 o
  -4  13   1   1     25.00     17.20      0.68 o
  -4  13  -1  -1     25.27     19.76      0.75 o
  -4  13   1   2      3.34      6.03      0.53 o
  -4  13  -1  -2      3.34      7.47      0.68 o
  -3  13   1  -2      0.68      7.54      0.68 o
  -3  13  -1   2      0.68     12.07      0.83 o
  -3  13   1  -1     56.04     43.60      1.81 o
  -3  13  -1   1     55.83     50.54      0.98 o
  -3  13   1   0     23.76     17.88      0.91 o
  -3  13  -1   0     23.02     21.87      0.75 o
  -3  13   1   1     17.22     13.35      0.68 o
  -3  13  -1  -1     16.76     15.16      0.75 o
  -3  13   1   2     11.97      9.35      0.60 o
  -3  13  -1  -2     11.94     10.79      0.68 o
  -2  13   1  -2      4.21     15.61      0.75 o
  -2  13  -1   2      4.29     16.14      0.75 o
  -2  13   1  -1      9.74     35.30      1.43 o
  -2  13  -1   1      9.53     38.39      0.98 o
  -2  13   1   1      9.34     27.15      0.83 o
  -2  13  -1  -1      9.19     25.19      0.83 o
  -2  13   1   2      3.48      8.60      0.68 o
  -2  13  -1  -2      3.50      8.67      0.68 o
  -1  13   1  -2     13.35     14.26      0.75 o
  -1  13  -1   2     13.06     16.07      0.75 o
  -1  13   1  -1    136.85    105.97      2.26 o
  -1  13  -1   1    134.41    111.33      1.43 o
  -1  13   1   0    117.98    106.96      1.58 o
  -1  13  -1   0    115.01    114.35      1.43 o
  -1  13   1   1     49.65     43.22      0.91 o
  -1  13  -1  -1     48.63     43.45      0.98 o
  -1  13   1   2      2.57      4.07      0.53 o
  -1  13  -1  -2      2.53      3.09      0.53 o
   0  13   1  -2     67.16     56.80      1.36 o
   0  13  -1   2     66.87     56.27      1.13 o
   0  13   1  -1      0.06      1.13      1.21 <
   0  13  -1   1      0.04      2.11      0.53 o
   0  13   1   0      2.39      4.90      0.68 o
   0  13  -1   0      2.39      4.45      0.60 o
   0  13   1   1      9.78      6.86      0.60 o
   0  13  -1  -1      9.80      7.32      0.60 o
   0  13   1   2      0.39      1.81      0.53 o
   0  13  -1  -2      0.38      2.19      0.60 o
 -13  14   1  -2     11.44     22.10      0.91 o
 -13  14  -1   2     11.40     22.93      0.83 o
 -13  14   1  -1     45.99     49.63      2.34 o
 -13  14  -1   1     45.52     45.71      1.06 o
 -13  14   1   0     36.63     33.79      1.13 o
 -13  14  -1   0     36.19     36.05      1.06 o
 -13  14   1   1      2.32      3.92      0.68 o
 -13  14  -1  -1      2.42      3.85      0.68 o
 -13  14   1   2      3.33      6.86      0.75 o
 -13  14  -1  -2      3.38      7.17      0.75 o
 -12  14   1  -2      1.31      8.90      0.75 o
 -12  14  -1   2      1.29     11.09      0.75 o
 -12  14   1  -1     10.07     12.07      1.28 o
 -12  14  -1   1     10.03     15.84      0.83 o
 -12  14   1   0     48.11     44.88      1.28 o
 -12  14  -1   0     47.19     49.25      1.21 o
 -12  14   1   1      7.52      6.86      0.68 o
 -12  14  -1  -1      7.63      8.22      0.75 o
 -12  14   1   2      4.84      3.77      0.60 o
 -12  14  -1  -2      4.82      4.53      0.68 o
 -11  14   1  -2      0.37      9.28      0.83 o
 -11  14  -1   2      0.38     10.79      0.83 o
 -11  14   1  -1      4.37      7.47      1.43 o
 -11  14  -1   1      4.31      7.17      0.75 o
 -11  14   1   0      9.38      6.19      0.83 o
 -11  14  -1   0      9.14      6.56      0.68 o
 -11  14   1   1      1.11      4.45      0.68 o
 -11  14  -1  -1      1.18      3.92      0.68 o
 -11  14   1   2      2.05      4.53      0.53 o
 -11  14  -1  -2      2.03      4.83      0.68 o
 -10  14   1  -2     17.20     33.41      1.43 o
 -10  14  -1   2     16.92     31.60      1.43 o
 -10  14   1  -1     70.87    107.03      4.07 o
 -10  14  -1   1     70.58    106.73      1.66 o
 -10  14   1   0     81.62    148.29      2.04 o
 -10  14  -1   0     81.59    154.17      1.81 o
 -10  14   1   2      1.50     18.93      0.83 o
 -10  14  -1  -2      1.55     17.27      1.06 o
  -9  14   1  -2     24.24     21.65      1.06 o
  -9  14  -1   2     24.03     22.70      0.91 o
  -9  14   1  -1      5.33     25.80      1.36 o
  -9  14  -1   1      5.58     24.36      0.91 o
  -9  14   1   1      1.87     19.84      0.75 o
  -9  14  -1  -1      1.97     20.37      0.83 o
  -9  14   1   2      0.88      3.85      0.60 o
  -9  14  -1  -2      0.86      5.43      0.68 o
  -8  14   1  -2      4.31     13.73      0.75 o
  -8  14  -1   2      4.36     14.63      0.83 o
  -8  14   1  -1     85.30     80.18      2.04 o
  -8  14  -1   1     84.61     80.41      1.36 o
  -8  14   1   0     41.47     41.49      1.21 o
  -8  14  -1   0     41.57     43.90      1.06 o
  -8  14   1   1      2.53     11.92      0.68 o
  -8  14  -1  -1      2.39     10.79      0.75 o
  -8  14   1   2      3.96      4.68      0.53 o
  -8  14  -1  -2      4.05      4.45      0.60 o
  -7  14   1  -2      0.01     21.27      0.91 o
  -7  14  -1   2      0.01     10.26      0.83 o
  -7  14   1  -1    151.19    129.28      2.49 o
  -7  14  -1   1    149.65    127.10      1.51 o
  -7  14   1   0      9.47     11.54      0.75 o
  -7  14  -1   0      9.51     12.67      0.83 o
  -7  14   1   1     12.83      8.00      0.53 o
  -7  14  -1  -1     12.27      9.13      0.68 o
  -7  14   1   2      1.29     10.86      0.60 o
  -7  14  -1  -2      1.22     15.92      0.83 o
  -6  14   1  -2      4.17     13.20      0.75 o
  -6  14  -1   2      4.05     13.80      0.75 o
  -6  14   1  -1     86.29     77.61      1.96 o
  -6  14  -1   1     85.20     76.86      1.28 o
  -6  14   1   0     46.62     42.92      1.13 o
  -6  14  -1   0     46.74     44.73      1.06 o
  -6  14   1   1      2.72     11.77      0.68 o
  -6  14  -1  -1      2.55     12.52      0.83 o
  -6  14   1   2      3.87      4.53      0.53 o
  -6  14  -1  -2      3.87      3.70      0.68 o
  -5  14   1  -2     23.92     21.04      0.91 o
  -5  14  -1   2     23.95     21.04      0.91 o
  -5  14   1  -1      7.37     26.48      1.36 o
  -5  14  -1   1      7.20     25.87      0.91 o
  -5  14   1   1      4.27     17.27      0.68 o
  -5  14  -1  -1      4.24     18.25      0.83 o
  -5  14   1   2      0.75      3.39      0.53 o
  -5  14  -1  -2      0.76      4.30      0.75 o
  -4  14   1  -2     19.44     29.87      1.21 o
  -4  14  -1   2     19.59     37.71      1.28 o
  -4  14   1  -1     86.41    110.28      2.94 o
  -4  14  -1   1     85.97    109.97      1.73 o
  -4  14  -1  -1     11.25     48.12      1.36 o
  -4  14   1   2      2.28     16.74      0.83 o
  -4  14  -1  -2      2.37     12.07      1.06 o
  -3  14   1  -2      0.45      9.35      0.83 o
  -3  14  -1   2      0.44     15.09      0.83 o
  -3  14   1  -1      5.24      1.96      1.36 <
  -3  14  -1   1      5.16      8.90      0.75 o
  -3  14   1   0      7.93      6.86      0.68 o
  -3  14  -1   0      7.92      7.32      0.75 o
  -3  14   1   1      1.47      4.83      0.60 o
  -3  14  -1  -1      1.48      4.60      0.68 o
  -3  14   1   2      1.95      5.20      0.60 o
  -3  14  -1  -2      1.92      4.30      0.68 o
  -2  14   1  -2      0.78     15.01      0.91 o
  -2  14  -1   2      0.77     14.18      0.75 o
  -2  14   1  -1      6.53     14.93      1.51 o
  -2  14  -1   1      6.60     15.84      0.75 o
  -2  14   1   0     50.14     52.50      1.13 o
  -2  14  -1   0     48.81     55.44      1.13 o
  -2  14   1   1      7.50      7.62      0.60 o
  -2  14  -1  -1      7.46      7.77      0.68 o
  -2  14   1   2      4.00      3.62      0.60 o
  -2  14  -1  -2      3.97      4.30      0.60 o
  -1  14   1  -2     11.92     24.21      1.06 o
  -1  14  -1   2     11.84     23.68      0.91 o
  -1  14   1  -1     40.75     46.69      3.24 o
  -1  14  -1   1     40.82     48.20      1.13 o
  -1  14   1   0     40.65     32.89      0.98 o
  -1  14  -1   0     40.53     33.57      0.98 o
  -1  14   1   1      1.93      3.24      0.53 o
  -1  14  -1  -1      1.77      3.09      0.60 o
  -1  14   1   2      3.90      5.88      0.60 o
  -1  14  -1  -2      3.98      6.49      0.68 o
   0  14   1  -2     14.06     15.16      0.98 o
   0  14  -1   2     14.03     13.43      0.83 o
   0  14   1  -1      2.65      3.77      2.26 <
   0  14  -1   1      2.66      3.02      0.68 o
   0  14   1   0      2.99      2.94      0.68 o
   0  14  -1   0      3.03      2.41      0.68 o
   0  14   1   1      1.57      3.62      0.60 o
   0  14  -1  -1      1.52      2.79      0.68 o
   0  14   1   2      0.53      3.09      0.60 o
   0  14  -1  -2      0.53      3.17      0.60 o
 -14  15   1  -2     10.80     18.33      1.36 o
 -14  15  -1   2     10.58     17.95      1.28 o
 -14  15   1  -1     42.88     58.98      3.85 o
 -14  15  -1   1     42.81     51.89      1.51 o
 -14  15   1   0     16.63     12.07      0.91 o
 -14  15  -1   0     16.54     14.71      0.98 o
 -14  15   1   1      1.12     11.09      0.91 o
 -14  15  -1  -1      1.16     12.97      0.98 o
 -14  15   1   2      5.12     14.10      0.98 o
 -14  15  -1  -2      5.21     16.29      0.98 o
 -13  15   1  -2      0.95     15.31      0.91 o
 -13  15  -1   2      0.98     20.06      0.98 o
 -13  15   1  -1     16.23     22.85      1.89 o
 -13  15  -1   1     15.87     22.70      0.98 o
 -13  15   1   0     79.05     56.27      1.36 o
 -13  15  -1   0     77.46     60.19      1.36 o
 -13  15   1   1     24.85     20.97      0.98 o
 -13  15  -1  -1     24.45     22.25      0.98 o
 -13  15   1   2      9.76      8.98      0.83 o
 -13  15  -1  -2      9.61      9.43      0.83 o
 -12  15   1  -2      3.23     18.48      1.13 o
 -12  15  -1   2      3.20     29.42      1.13 o
 -12  15   1  -1     45.51     42.39      1.81 o
 -12  15  -1   1     45.44     44.58      1.21 o
 -12  15   1   0     19.95     24.36      1.13 o
 -12  15  -1   0     19.47     24.21      0.98 o
 -12  15   1   1      7.78     10.41      0.83 o
 -12  15  -1  -1      7.95     10.18      0.83 o
 -12  15   1   2      8.15     19.61      0.91 o
 -12  15  -1  -2      8.11     11.16      0.83 o
 -11  15   1  -2      5.57     12.82      0.91 o
 -11  15  -1   2      5.62     10.41      0.83 o
 -11  15   1  -1     51.15     43.75      2.19 o
 -11  15  -1   1     50.34     45.11      1.21 o
 -11  15   1   0     18.39     23.68      1.21 o
 -11  15  -1   0     18.19     24.82      0.98 o
 -11  15   1   1      9.44     10.03      0.83 o
 -11  15  -1  -1      9.03      9.13      0.75 o
 -11  15   1   2      0.29      1.13      0.60 <
 -11  15  -1  -2      0.28      2.19      0.68 o
 -10  15   1  -2     12.44     25.12      1.06 o
 -10  15  -1   2     12.34     26.25      0.98 o
 -10  15   1  -1      8.65     23.01      1.89 o
 -10  15  -1   1      8.75     22.48      0.91 o
 -10  15   1   0      1.76      8.67      0.83 o
 -10  15  -1   0      1.77      9.05      0.75 o
 -10  15   1   1      6.83      7.77      0.68 o
 -10  15  -1  -1      6.70      9.13      0.75 o
 -10  15   1   2      0.23     14.26      0.83 o
 -10  15  -1  -2      0.22     13.80      0.83 o
  -9  15   1  -2     25.81     33.26      1.13 o
  -9  15  -1   2     25.84     30.85      1.06 o
  -9  15   1  -1     58.05     62.53      1.96 o
  -9  15  -1   1     57.85     56.72      1.21 o
  -9  15   1   0     26.50     17.95      0.98 o
  -9  15  -1   0     26.67     22.02      0.91 o
  -9  15   1   1      3.09      5.43      0.68 o
  -9  15  -1  -1      3.15      4.98      0.68 o
  -9  15   1   2      0.48     10.48      0.75 o
  -9  15  -1  -2      0.45      9.50      0.75 o
  -8  15   1  -2     10.75     15.76      0.83 o
  -8  15  -1   2     10.82     16.44      0.83 o
  -8  15   1  -1     15.77     13.20      1.28 o
  -8  15  -1   1     15.53     12.60      0.83 o
  -8  15   1   0    159.43    136.52      2.04 o
  -8  15  -1   0    155.26    142.93      1.81 o
  -8  15   1   1     26.82     20.89      0.75 o
  -8  15  -1  -1     26.29     21.04      0.91 o
  -8  15   1   2      4.49      5.81      0.60 o
  -8  15  -1  -2      4.42      6.41      0.75 o
  -7  15   1  -2     10.94     15.01      0.83 o
  -7  15  -1   2     11.03     13.80      0.83 o
  -7  15   1  -1     15.65     12.14      1.21 o
  -7  15  -1   1     14.99     12.60      0.91 o
  -7  15   1   0    158.89    136.30      1.89 o
  -7  15  -1   0    155.45    141.12      2.11 o
  -7  15   1   1     26.80     19.38      0.91 o
  -7  15  -1  -1     25.90     14.63      0.91 o
  -7  15   1   2      4.58      6.34      0.68 o
  -7  15  -1  -2      4.59      6.26      0.75 o
  -6  15   1  -2     26.32     31.75      1.13 o
  -6  15  -1   2     26.07     34.24      1.06 o
  -6  15   1  -1     55.98     59.51      2.26 o
  -6  15  -1   1     55.68     59.06      1.28 o
  -6  15   1   0     23.96     19.23      0.91 o
  -6  15  -1   0     23.56     21.42      0.98 o
  -6  15   1   1      3.64      6.03      0.68 o
  -6  15  -1  -1      3.53      5.36      0.75 o
  -6  15   1   2      0.67     11.47      0.75 o
  -6  15  -1  -2      0.67     10.48      0.91 o
  -5  15   1  -2     13.52     23.31      1.06 o
  -5  15  -1   2     13.55     24.21      0.98 o
  -5  15   1  -1      9.70     21.27      1.73 o
  -5  15  -1   1      9.55     20.21      0.91 o
  -5  15   1   0      2.84      7.54      0.75 o
  -5  15  -1   0      2.82      7.24      0.83 o
  -5  15   1   1      6.44      8.98      0.75 o
  -5  15  -1  -1      6.30      9.96      0.91 o
  -5  15   1   2      0.03     12.37      0.83 o
  -5  15  -1  -2      0.02     12.60      1.06 o
  -4  15   1  -2      7.10      6.86      0.83 o
  -4  15  -1   2      7.00      8.60      1.06 o
  -4  15   1  -1     47.13     40.20      2.04 o
  -4  15  -1   1     46.47     38.02      1.36 o
  -4  15   1   0     17.79     19.16      0.91 o
  -4  15  -1   0     17.75     19.61      1.06 o
  -4  15   1   1      9.73      7.92      0.75 o
  -4  15  -1  -1      9.26      8.15      0.91 o
  -4  15   1   2      0.67      1.58      0.60 <
  -4  15  -1  -2      0.64      2.41      0.75 o
  -3  15   1  -2      2.85      8.75      1.58 o
  -3  15  -1   1     44.29     43.67      1.28 o
  -3  15   1   0     19.45     22.78      1.13 o
  -3  15  -1   0     19.20     26.02      1.13 o
  -3  15   1   1      5.83      9.58      0.83 o
  -3  15  -1  -1      5.79      9.88      0.91 o
  -3  15   1   2      7.49     17.80      0.91 o
  -3  15  -1  -2      7.57     18.93      1.06 o
  -2  15   1  -2      1.35     20.59      1.13 o
  -2  15  -1   2      1.25     18.56      0.91 o
  -2  15   1  -1     16.43     26.85      2.94 o
  -2  15  -1   1     16.44     21.65      0.91 o
  -2  15   1   0     78.08     65.77      1.51 o
  -2  15  -1   0     76.22     68.87      1.36 o
  -2  15   1   1     21.54     19.91      0.91 o
  -2  15  -1  -1     20.98     18.86      0.91 o
  -2  15   1   2      8.96      7.77      0.68 o
  -2  15  -1  -2      8.81      7.24      0.75 o
  -1  15   1  -2     10.72     28.21      1.36 o
  -1  15  -1   2     10.86     34.02      1.21 o
  -1  15   1  -1     43.58     60.27      3.77 o
  -1  15  -1   1     43.11     52.80      1.21 o
  -1  15   1   0     17.45     12.97      0.83 o
  -1  15  -1   0     17.46     15.01      0.91 o
  -1  15   1   1      0.70     12.60      0.83 o
  -1  15  -1  -1      0.71     13.35      0.83 o
  -1  15   1   2      5.43     14.41      0.83 o
  -1  15  -1  -2      5.53     16.67      0.91 o
 -13  16   1  -2      1.37     21.20      1.06 o
 -13  16  -1   2      1.30     30.40      1.13 o
 -13  16   1  -1     34.73     27.38      2.11 o
 -13  16  -1   1     33.59     30.25      1.13 o
 -13  16   1   0    211.65    182.23      2.26 o
 -13  16  -1   0    209.27    184.12      2.26 o
 -13  16   1   1     59.58     59.36      1.43 o
 -13  16  -1  -1     58.24     61.25      1.43 o
 -12  16   1  -2     18.85     14.41      0.98 o
 -12  16  -1   2     18.94     14.26      0.91 o
 -12  16   1  -1     32.16     29.64      2.04 o
 -12  16  -1   1     31.23     28.81      1.06 o
 -12  16   1   0    125.84    112.99      1.66 o
 -12  16  -1   0    123.27    113.59      1.73 o
 -12  16   1   1     28.58     24.51      0.98 o
 -12  16  -1  -1     27.84     24.89      1.06 o
 -12  16   1   2      3.74      5.13      0.75 o
 -12  16  -1  -2      3.64      6.49      0.83 o
 -11  16   1  -2     32.98     30.55      1.21 o
 -11  16  -1   2     32.73     31.30      1.06 o
 -11  16   1  -1     76.65     64.94      2.49 o
 -11  16  -1   1     75.85     69.54      1.43 o
 -11  16   1   0     36.18     32.89      1.13 o
 -11  16  -1   0     36.03     32.89      1.13 o
 -11  16   1   1      1.37      2.94      0.75 o
 -11  16  -1  -1      1.28      2.72      0.75 o
 -11  16   1   2      0.10      1.13      0.68 <
 -11  16  -1  -2      0.08      1.28      0.68 <
 -10  16   1  -2     49.72     47.37      1.28 o
 -10  16  -1   2     49.23     47.22      1.21 o
 -10  16   1  -1     57.12     50.08      2.26 o
 -10  16  -1   1     56.27     51.52      1.28 o
 -10  16   1   0     12.93     13.88      0.83 o
 -10  16  -1   0     12.58     14.93      0.91 o
 -10  16   1   1     19.60     15.24      0.83 o
 -10  16  -1  -1     18.54     16.52      0.91 o
 -10  16   1   2      1.59      4.15      0.68 o
 -10  16  -1  -2      1.54      4.60      0.75 o
  -9  16   1  -2      5.34     14.63      0.98 o
  -9  16  -1   2      5.15     13.88      0.83 o
  -9  16   1  -1     55.84     44.43      1.81 o
  -9  16  -1   1     54.77     46.69      1.21 o
  -9  16   1   0      8.30      7.92      0.75 o
  -9  16  -1   0      8.10      9.20      0.83 o
  -9  16   1   1      8.53      7.39      0.75 o
  -9  16  -1  -1      8.31      6.94      0.83 o
  -9  16   1   2      1.25      3.70      0.68 o
  -9  16  -1  -2      1.20      3.70      0.75 o
  -8  16   1  -2      0.34      0.75      0.68 <
  -8  16  -1   2      0.32      1.13      0.75 <
  -8  16   1  -1     21.02     19.23      1.36 o
  -8  16  -1   1     20.82     20.74      1.06 o
  -8  16   1   0      0.72      0.98      0.68 <
  -8  16  -1   0      0.75      1.21      0.75 <
  -8  16   1   1      0.03      0.38      0.60 <
  -8  16  -1  -1      0.04      1.58      0.75 <
  -8  16   1   2      1.71      0.91      0.60 <
  -8  16  -1  -2      1.66      0.98      0.75 <
  -7  16   1  -2      4.94     11.01      0.91 o
  -7  16  -1   2      4.95     11.92      0.83 o
  -7  16   1  -1     53.85     48.12      2.26 o
  -7  16  -1   1     53.39     47.37      1.36 o
  -7  16   1   0      8.10      9.05      0.83 o
  -7  16  -1   0      7.75      9.58      0.91 o
  -7  16   1   1      8.81      8.98      0.83 o
  -7  16  -1  -1      8.44      8.75      0.83 o
  -7  16   1   2      1.41      2.26      0.68 o
  -7  16  -1  -2      1.38      2.49      0.75 o
  -6  16   1  -2     49.75     44.50      1.43 o
  -6  16  -1   2     49.55     45.78      1.21 o
  -6  16   1  -1     54.89     50.01      2.26 o
  -6  16  -1   1     53.96     51.06      1.43 o
  -6  16   1   0     14.92     13.95      0.91 o
  -6  16  -1   0     14.84     14.86      0.98 o
  -6  16   1   1     21.69     15.69      0.91 o
  -6  16  -1  -1     21.09     16.07      0.98 o
  -6  16   1   2      1.23      3.55      0.75 o
  -6  16  -1  -2      1.10      4.53      0.83 o
  -5  16   1  -2     32.67     30.70      1.36 o
  -5  16  -1   2     32.38     31.68      1.21 o
  -5  16   1  -1     75.02     66.45      2.56 o
  -5  16  -1   1     74.63     67.58      1.58 o
  -5  16   1   0     35.35     29.42      1.13 o
  -5  16  -1   0     35.32     31.53      1.21 o
  -5  16   1   1      1.62      2.49      0.75 o
  -5  16  -1  -1      1.54      2.79      0.83 o
  -5  16   1   2      0.02      1.13      0.68 <
  -5  16  -1  -2      0.01      1.58      0.83 <
  -4  16   1  -2     19.13     16.44      1.66 o
  -4  16  -1   2     18.94     14.26      1.06 o
  -4  16   1  -1     29.14     28.59      3.09 o
  -4  16  -1   1     28.54     28.21      1.28 o
  -4  16   1   0    128.61    106.96      1.89 o
  -4  16  -1   0    125.90    111.48      2.11 o
  -4  16   1   1     31.65     19.61      0.98 o
  -4  16  -1  -1     31.09     21.50      1.13 o
  -4  16   1   2      4.56      4.98      0.83 o
  -4  16  -1  -2      4.54      5.43      0.91 o
  -3  16   1  -2      1.30     19.46      1.21 o
  -3  16  -1   2      1.29     32.96      1.13 o
  -3  16  -1   1     32.84     30.10      1.13 o
  -3  16   1   0    211.47    171.52      2.41 o
  -3  16  -1   0    205.24    179.52      2.19 o
  -3  16   1   1     58.50     57.93      1.43 o
  -3  16  -1  -1     57.66     58.98      1.36 o
 -10  17   1  -2     38.26     42.69      1.89 o
 -10  17  -1   2     37.75     45.56      1.51 o
 -10  17   1  -1     61.08     60.27      2.56 o
 -10  17  -1   1     60.95     57.32      1.51 o
 -10  17   1   0     74.39     65.02      1.58 o
 -10  17  -1   0     73.48     69.77      1.73 o
  -9  17   1  -2      8.60     20.37      1.28 o
  -9  17  -1   2      8.56     19.84      1.13 o
  -9  17   1  -1      7.84      9.13      1.58 o
  -9  17  -1   1      7.59     11.92      0.98 o
  -9  17   1   0     47.16     46.01      1.28 o
  -9  17  -1   0     45.66     46.76      1.43 o
  -9  17   1   1     31.73     26.48      1.06 o
  -9  17  -1  -1     31.43     27.46      1.21 o
  -8  17   1  -2      9.24     18.18      1.13 o
  -8  17  -1   2      9.17     15.84      1.13 o
  -8  17   1  -1      8.06     12.45      1.66 o
  -8  17  -1   1      7.94      7.39      0.98 o
  -8  17   1   0     46.59     45.26      1.28 o
  -8  17  -1   0     45.75     46.69      1.43 o
  -8  17   1   1     30.15     25.12      1.13 o
  -8  17  -1  -1     29.90     24.97      1.28 o
  -7  17   1  -2     39.57     41.64      1.96 o
  -7  17  -1   2     39.54     40.81      1.81 o
  -7  17   1  -1     66.26     55.14      2.49 o
  -7  17  -1   1     65.66     58.98      1.51 o
  -7  17   1   0     76.43     68.34      1.51 o
  -7  17  -1   0     75.64     71.96      1.66 o
   0   0   2   0 105355.00 118186.00    401.58 o
   0   0  -2   0 105720.00 110161.00    310.91 o
   0   1   2  -2      1.94      1.51      0.08 o
   0   1  -2   2      1.94      1.43      0.08 o
   0   1   2  -1    263.94    271.09      0.53 o
   0   1  -2   1    265.95    267.01      0.53 o
   0   1   2   0   5233.60   5572.88      1.96 o
   0   1  -2   0   5253.03   5412.59      2.04 o
   0   1   2   1    977.69   1021.21      0.91 o
   0   1  -2  -1    978.70    968.71      1.06 o
   0   1   2   2     54.93     42.69      0.23 o
   0   1  -2  -2     54.95     41.41      0.23 o
  -1   2   2  -2      0.46      0.45      0.08 o
  -1   2  -2   2      0.45      0.38      0.08 o
  -1   2   2  -1     62.14     71.58      0.23 o
  -1   2  -2   1     62.91     64.34      0.23 o
  -1   2   2   0   1294.89   1451.52      1.96 o
  -1   2  -2   0   1300.39   1383.04      2.19 o
  -1   2   2   1    979.27   1040.29      0.91 o
  -1   2  -2  -1    981.14    949.48      1.13 o
  -1   2   2   2      0.04      1.51      0.08 o
  -1   2  -2  -2      0.03      1.58      0.15 o
   0   2   2  -2      0.11     -0.00      0.08 <
   0   2  -2   2      0.11      0.08      0.08 <
   0   2   2  -1     80.14     78.97      0.30 o
   0   2  -2   1     80.78     76.41      0.30 o
   0   2   2   0    425.61    421.71      0.68 o
   0   2  -2   0    427.96    394.03      0.75 o
   0   2   2   1    266.86    279.01      0.60 o
   0   2  -2  -1    267.09    269.43      0.68 o
   0   2   2   2      2.75      3.92      0.08 o
   0   2  -2  -2      2.78      3.39      0.15 o
  -2   3   2  -2      1.21      1.06      0.08 o
  -2   3  -2   2      1.18      1.13      0.15 o
  -2   3   2  -1     24.15     24.97      0.23 o
  -2   3  -2   1     24.05     22.40      0.23 o
  -2   3   2   0   2421.19   2720.14      1.73 o
  -2   3  -2   0   2433.90   2301.74      1.96 o
  -2   3   2   1    134.15    117.29      0.38 o
  -2   3  -2  -1    133.65    114.88      0.45 o
  -2   3   2   2     48.48     38.92      0.23 o
  -2   3  -2  -2     48.31     35.83      0.30 o
  -1   3   2  -2      1.56      1.13      0.08 o
  -1   3  -2   2      1.55      1.06      0.15 o
  -1   3   2  -1     21.03     23.38      0.15 o
  -1   3  -2   1     20.91     22.10      0.23 o
  -1   3   2   0   2413.00   2740.73      1.73 o
  -1   3  -2   0   2424.27   2576.07      1.96 o
  -1   3   2   1    118.77    119.40      0.38 o
  -1   3  -2  -1    120.01    116.69      0.53 o
  -1   3   2   2     52.58     40.05      0.23 o
  -1   3  -2  -2     52.74     38.92      0.30 o
   0   3   2  -2      0.00      0.15      0.15 <
   0   3  -2   2      0.00      0.15      0.15 <
   0   3   2  -1    112.74     99.87      0.45 o
   0   3  -2   1    113.56    100.47      0.53 o
   0   3   2   0    174.78    172.43      0.53 o
   0   3  -2   0    176.10    172.88      0.68 o
   0   3   2   1    320.95    325.39      0.83 o
   0   3  -2  -1    321.80    322.75      1.06 o
   0   3   2   2     14.06     14.86      0.23 o
   0   3  -2  -2     14.08     12.75      0.30 o
  -3   4   2  -2      1.52      0.45      0.15 <
  -3   4  -2   2      1.52      0.45      0.15 <
  -3   4   2  -1     12.04     15.54      0.23 o
  -3   4  -2   1     11.94     15.31      0.23 o
  -3   4   2   0     58.66     76.56      0.38 o
  -3   4  -2   0     59.17     74.75      0.53 o
  -3   4   2   1      2.31      3.39      0.15 o
  -3   4  -2  -1      2.79      3.62      0.23 o
  -3   4   2   2      5.37      5.73      0.15 o
  -3   4  -2  -2      5.41      4.83      0.23 o
  -2   4   2  -2      0.49      0.30      0.15 <
  -2   4  -2   2      0.49      0.45      0.23 <
  -2   4   2  -1    187.93    194.75      0.68 o
  -2   4  -2   1    189.30    187.44      0.83 o
  -2   4   2   0   4355.35   4719.04      3.09 o
  -2   4  -2   0   4382.42   4579.80      3.85 o
  -2   4   2   1     12.92     18.78      0.23 o
  -2   4  -2  -1     12.66     18.71      0.30 o
  -2   4   2   2    121.24    104.39      0.53 o
  -2   4  -2  -2    121.26    106.58      0.83 o
  -1   4   2  -2      1.25      0.30      0.15 <
  -1   4  -2   2      1.23      0.30      0.15 <
  -1   4   2  -1     13.21     14.86      0.23 o
  -1   4  -2   1     13.24     15.16      0.23 o
  -1   4   2   0     64.66     72.03      0.38 o
  -1   4  -2   0     63.84     75.88      0.45 o
  -1   4   2   1      3.46      3.02      0.15 o
  -1   4  -2  -1      2.80      3.09      0.23 o
  -1   4   2   2      3.95      5.81      0.15 o
  -1   4  -2  -2      3.90      5.96      0.23 o
   0   4   2  -2      0.61      0.38      0.15 <
   0   4  -2   2      0.61      0.38      0.15 <
   0   4   2  -1     70.21     80.10      0.45 o
   0   4  -2   1     69.97     77.24      0.45 o
   0   4   2   0   3993.35   4200.17      6.49 o
   0   4  -2   0   4017.50   4184.41      8.60 o
   0   4   2   1    546.99    665.19      1.51 o
   0   4  -2  -1    548.29    672.13      2.19 o
   0   4   2   2      2.62      2.11      0.15 o
   0   4  -2  -2      2.63      2.04      0.23 o
  -4   5   2  -2      0.30      0.98      0.15 o
  -4   5  -2   2      0.31      0.98      0.15 o
  -4   5   2  -1     84.36     95.87      0.53 o
  -4   5  -2   1     87.19     83.72      0.60 o
  -4   5   2   0    814.65    657.27      1.28 o
  -4   5  -2   0    826.18    745.67      1.73 o
  -4   5   2   1     28.37     19.46      0.23 o
  -4   5  -2  -1     29.09     20.67      0.30 o
  -4   5   2   2     11.74     10.48      0.23 o
  -4   5  -2  -2     11.46     10.33      0.30 o
  -3   5   2  -2      5.76      5.28      0.23 o
  -3   5  -2   2      5.73      5.81      0.30 o
  -3   5   2  -1      6.59      9.65      0.23 o
  -3   5  -2   1      6.03     10.64      0.30 o
  -3   5   2   0      5.88      4.83      0.15 o
  -3   5  -2   0      5.13      5.66      0.23 o
  -3   5   2   1    134.07    151.61      0.68 o
  -3   5  -2  -1    141.33    154.70      0.91 o
  -3   5   2   2     30.66     30.70      0.30 o
  -3   5  -2  -2     31.09     34.09      0.45 o
  -2   5   2  -2      5.20      5.13      0.15 o
  -2   5  -2   2      5.11      4.98      0.23 o
  -2   5   2  -1      3.65      9.05      0.23 o
  -2   5  -2   1      4.00      9.96      0.23 o
  -2   5   2   0      3.67      4.68      0.15 o
  -2   5  -2   0      4.31      4.45      0.23 o
  -2   5   2   1    165.50    145.73      0.60 o
  -2   5  -2  -1    158.14    140.52      0.83 o
  -2   5   2   2     31.25     31.00      0.30 o
  -2   5  -2  -2     30.78     28.89      0.45 o
  -1   5   2  -2      0.16      0.91      0.15 o
  -1   5  -2   2      0.17      0.91      0.15 o
  -1   5   2  -1    102.98     97.07      0.60 o
  -1   5  -2   1     99.86     95.19      0.68 o
  -1   5   2   0    795.32    645.96      1.28 o
  -1   5  -2   0    811.83    663.16      1.51 o
  -1   5   2   1     26.96     21.72      0.30 o
  -1   5  -2  -1     26.71     21.95      0.38 o
  -1   5   2   2     11.29     10.26      0.23 o
  -1   5  -2  -2     11.48     10.79      0.30 o
   0   5   2  -2     21.37     17.95      0.30 o
   0   5  -2   2     21.24     15.99      0.30 o
   0   5   2  -1     76.81     82.44      0.60 o
   0   5  -2   1     76.12     80.03      0.68 o
   0   5   2   0   1955.38   2489.86      4.90 o
   0   5  -2   0   1928.52   2444.07      6.19 o
   0   5   2   1     84.50     89.91      0.53 o
   0   5  -2  -1     83.75     85.99      0.68 o
   0   5   2   2      6.22      6.41      0.23 o
   0   5  -2  -2      6.22      6.41      0.30 o
  -5   6   2  -2      7.81      5.28      0.23 o
  -5   6  -2   2      7.73      5.20      0.30 o
  -5   6   2  -1    181.77    167.45      0.83 o
  -5   6  -2   1    178.47    167.30      0.91 o
  -5   6   2   0    788.32    853.31      2.04 o
  -5   6  -2   0    792.46    853.76      2.56 o
  -5   6   2   1     83.93     92.17      0.60 o
  -5   6  -2  -1     82.29     96.25      0.83 o
  -5   6   2   2      5.29      5.66      0.23 o
  -5   6  -2  -2      5.34      6.19      0.30 o
  -4   6   2  -2      3.41      2.87      0.15 o
  -4   6  -2   2      3.43      2.19      0.23 o
  -4   6   2  -1    176.34    193.47      0.83 o
  -4   6  -2   1    175.76    195.13      1.13 o
  -4   6   2   0    145.18    180.42      0.75 o
  -4   6  -2   0    145.41    180.57      1.06 o
  -4   6   2   1    136.34    149.27      0.68 o
  -4   6  -2  -1    136.02    151.99      1.06 o
  -4   6   2   2      5.97      9.35      0.23 o
  -4   6  -2  -2      5.87      8.37      0.30 o
  -3   6   2  -2     44.91     41.11      0.53 o
  -3   6  -2   2     44.47     41.79      0.60 o
  -3   6   2  -1     83.50     94.59      0.60 o
  -3   6  -2   1     82.70     96.77      0.83 o
  -3   6   2   0   1666.97   2148.25      4.00 o
  -3   6  -2   0   1644.05   2163.63      6.56 o
  -3   6   2   1     31.72     41.41      0.38 o
  -3   6  -2  -1     30.96     47.37      0.68 o
  -3   6   2   2      6.17      6.94      0.23 o
  -3   6  -2  -2      6.14      6.49      0.30 o
  -2   6   2  -2      3.59      3.09      0.23 o
  -2   6  -2   2      3.49      3.39      0.23 o
  -2   6   2  -1    195.40    197.09      0.83 o
  -2   6  -2   1    192.09    193.62      0.91 o
  -2   6   2   0    144.02    180.88      0.75 o
  -2   6  -2   0    140.96    176.35      0.83 o
  -2   6   2   1    131.61    135.09      0.60 o
  -2   6  -2  -1    132.86    126.26      0.68 o
  -2   6   2   2      5.95      9.73      0.23 o
  -2   6  -2  -2      6.05      9.58      0.30 o
  -1   6   2  -2      7.11      4.53      0.23 o
  -1   6  -2   2      7.19      5.36      0.23 o
  -1   6   2  -1    172.60    172.43      0.91 o
  -1   6  -2   1    176.09    166.69      0.91 o
  -1   6   2   0    765.63    837.77      2.04 o
  -1   6  -2   0    770.80    846.07      2.11 o
  -1   6   2   1     81.32     80.48      0.60 o
  -1   6  -2  -1     83.17     93.08      0.75 o
  -1   6   2   2      6.83      6.71      0.23 o
  -1   6  -2  -2      6.72      6.41      0.30 o
   0   6   2  -2      0.49      1.28      0.23 o
   0   6  -2   2      0.46      1.28      0.23 o
   0   6   2  -1      2.81      5.28      0.23 o
   0   6  -2   1      2.45      5.51      0.30 o
   0   6   2   0    385.31    405.80      1.36 o
   0   6  -2   0    389.71    396.75      1.58 o
   0   6   2   1     16.44     25.72      0.38 o
   0   6  -2  -1     16.45     23.23      0.53 o
   0   6   2   2      2.49      5.58      0.23 o
   0   6  -2  -2      2.51      6.94      0.38 o
  -6   7   2  -2     22.03     18.25      0.38 o
  -6   7  -2   2     21.70     17.35      0.38 o
  -6   7  -2   1      0.23      7.54      0.30 o
  -6   7   2   0     26.62     29.34      0.38 o
  -6   7  -2   0     25.94     28.74      0.45 o
  -6   7   2   1     36.56     35.22      0.45 o
  -6   7  -2  -1     38.44     36.73      0.60 o
  -6   7   2   2     36.57     31.00      0.38 o
  -6   7  -2  -2     36.43     32.28      0.60 o
  -5   7   2  -2     42.91     34.47      0.45 o
  -5   7  -2   2     42.53     36.73      0.53 o
  -5   7   2  -1      3.44      5.13      0.23 o
  -5   7  -2   1      3.01      4.75      0.30 o
  -5   7   2   0   1053.52   1006.73      1.96 o
  -5   7  -2   0   1065.16   1033.58      2.41 o
  -5   7   2   1    356.29    398.11      1.36 o
  -5   7  -2  -1    359.25    401.88      1.73 o
  -5   7   2   2     21.27     19.38      0.30 o
  -5   7  -2  -2     21.34     19.46      0.45 o
  -4   7   2  -2      5.26      4.22      0.23 o
  -4   7  -2   2      5.26      4.37      0.30 o
  -4   7   2  -1     32.52     35.53      0.45 o
  -4   7  -2   1     31.68     35.22      0.53 o
  -4   7   2   0      8.27     14.33      0.30 o
  -4   7  -2   0      8.75     13.35      0.38 o
  -4   7   2   1     61.13     82.74      0.60 o
  -4   7  -2  -1     61.42     85.08      0.98 o
  -4   7   2   2     37.60     31.68      0.38 o
  -4   7  -2  -2     38.34     31.75      0.68 o
  -3   7   2  -2      6.34      4.45      0.23 o
  -3   7  -2   2      6.25      4.07      0.30 o
  -3   7   2  -1     29.26     31.15      0.45 o
  -3   7  -2   1     29.48     34.32      0.60 o
  -3   7   2   0     10.39     14.71      0.30 o
  -3   7  -2   0      8.88     15.61      0.38 o
  -3   7   2   1     59.33     76.63      0.53 o
  -3   7  -2  -1     59.80     74.37      0.68 o
  -3   7   2   2     37.55     33.11      0.45 o
  -3   7  -2  -2     36.91     36.21      0.60 o
  -2   7   2  -2     41.42     36.05      0.45 o
  -2   7  -2   2     41.22     33.49      0.53 o
  -2   7   2  -1      3.78      4.60      0.23 o
  -2   7  -2   1      4.15      4.45      0.23 o
  -2   7   2   0   1104.71   1159.39      2.19 o
  -2   7  -2   0   1112.76   1139.18      2.26 o
  -2   7   2   1    353.60    398.11      1.28 o
  -2   7  -2  -1    354.04    400.14      1.51 o
  -2   7   2   2     23.03     20.44      0.30 o
  -2   7  -2  -2     23.08     20.82      0.38 o
  -1   7   2  -2     21.88     19.76      0.38 o
  -1   7  -2   2     21.94     18.78      0.45 o
  -1   7   2  -1      0.46      7.47      0.30 o
  -1   7  -2   1      0.57      7.24      0.30 o
  -1   7   2   0     27.36     30.02      0.45 o
  -1   7  -2   0     26.78     26.70      0.45 o
  -1   7   2   1     39.69     35.83      0.53 o
  -1   7  -2  -1     37.43     35.75      0.60 o
  -1   7   2   2     38.66     31.45      0.45 o
  -1   7  -2  -2     38.71     32.81      0.60 o
   0   7   2  -2      0.03      1.96      0.23 o
   0   7  -2   2      0.04      1.73      0.30 o
   0   7   2  -1     56.76     68.11      0.68 o
   0   7  -2   1     56.22     68.71      0.75 o
   0   7   2   0    539.20    527.54      1.66 o
   0   7  -2   0    543.56    454.07      1.81 o
   0   7   2   1    165.68    209.39      1.06 o
   0   7  -2  -1    166.74    141.95      1.13 o
   0   7   2   2     22.27     22.33      0.38 o
   0   7  -2  -2     22.32     24.36      0.53 o
  -7   8   2  -2      4.68      5.20      0.23 o
  -7   8  -2   2      4.59      4.75      0.30 o
  -7   8   2  -1    214.20    221.68      1.13 o
  -7   8  -2   1    216.36    222.66      1.28 o
  -7   8   2   0   1523.77   1640.62      3.17 o
  -7   8  -2   0   1535.00   1630.06      3.85 o
  -7   8   2   1     39.03     39.75      0.53 o
  -7   8  -2  -1     39.20     39.90      0.60 o
  -7   8   2   2     33.93     28.59      0.45 o
  -7   8  -2  -2     34.22     26.02      0.68 o
  -6   8   2  -2     27.60     28.81      0.38 o
  -6   8  -2   2     27.43     27.83      0.53 o
  -6   8   2  -1    394.50    321.62      1.21 o
  -6   8  -2   1    395.01    341.46      1.51 o
  -6   8   2   0   3531.50   3718.72      7.09 o
  -6   8  -2   0   3539.44   3691.11      8.75 o
  -6   8   2   1    241.77    234.35      1.13 o
  -6   8  -2  -1    246.59    241.74      1.36 o
  -6   8   2   2      6.13     12.45      0.38 o
  -6   8  -2  -2      6.01     11.77      0.60 o
  -5   8   2  -2      0.71      1.43      0.23 o
  -5   8  -2   2      0.67      1.28      0.30 o
  -5   8   2  -1     41.45     40.73      0.45 o
  -5   8  -2   1     40.83     40.35      0.68 o
  -5   8   2   0     11.75     12.29      0.30 o
  -5   8  -2   0     11.85     12.60      0.45 o
  -5   8   2   1     86.31     88.93      0.68 o
  -5   8  -2  -1     88.20     89.83      0.91 o
  -5   8   2   2      1.56      4.90      0.23 o
  -5   8  -2  -2      1.54      5.43      0.38 o
  -4   8   2  -2      0.07      1.81      0.23 o
  -4   8  -2   2      0.07      2.11      0.30 o
  -4   8   2  -1     53.25     65.24      0.68 o
  -4   8  -2   1     53.18     66.30      0.91 o
  -4   8   2   0    828.03    831.06      2.11 o
  -4   8  -2   0    835.14    834.00      2.79 o
  -4   8   2   1    598.75    626.42      1.89 o
  -4   8  -2  -1    602.25    650.94      2.79 o
  -4   8   2   2      2.41      6.34      0.23 o
  -4   8  -2  -2      2.52      8.22      0.45 o
  -3   8   2  -2      1.26      1.81      0.23 o
  -3   8  -2   2      1.33      1.96      0.30 o
  -3   8   2  -1     39.30     40.96      0.53 o
  -3   8  -2   1     38.62     41.26      0.68 o
  -3   8   2   0     11.54     11.84      0.30 o
  -3   8  -2   0     11.30     12.67      0.45 o
  -3   8   2   1     84.34     87.87      0.68 o
  -3   8  -2  -1     83.19     92.40      0.83 o
  -3   8   2   2      1.80      5.81      0.30 o
  -3   8  -2  -2      1.81      4.83      0.30 o
  -2   8   2  -2     25.70     30.17      0.45 o
  -2   8  -2   2     25.61     28.21      0.45 o
  -2   8   2  -1    375.47    365.52      1.58 o
  -2   8  -2   1    376.92    356.77      1.43 o
  -2   8   2   0   3586.85   3214.56      3.62 o
  -2   8  -2   0   3603.21   3325.82      4.07 o
  -2   8   2   1    240.17    238.20      0.98 o
  -2   8  -2  -1    236.43    239.78      1.28 o
  -2   8   2   2      6.56     13.58      0.38 o
  -2   8  -2  -2      6.69     12.75      0.45 o
  -1   8   2  -2      4.63      5.13      0.30 o
  -1   8  -2   2      4.65      5.58      0.38 o
  -1   8   2  -1    207.05    218.74      1.21 o
  -1   8  -2   1    207.85    217.61      1.43 o
  -1   8   2   0   1520.37   1403.40      2.79 o
  -1   8  -2   0   1533.92   1285.66      3.17 o
  -1   8   2   1     40.08     37.56      0.60 o
  -1   8  -2  -1     40.50     40.13      0.68 o
  -1   8   2   2     34.74     31.30      0.53 o
  -1   8  -2  -2     34.52     30.10      0.60 o
   0   8   2  -2      2.51      2.26      0.23 o
   0   8  -2   2      2.50      2.04      0.30 o
   0   8  -2   1     27.26     46.76      0.68 o
   0   8   2   0      1.31      4.68      0.30 o
   0   8  -2   0      1.33      4.83      0.30 o
   0   8   2   1    655.31    723.35      1.96 o
   0   8  -2  -1    658.62    739.04      2.64 o
   0   8   2   2     39.25     33.87      0.53 o
   0   8  -2  -2     39.46     33.94      0.68 o
  -8   9   2  -2     18.75     15.54      0.38 o
  -8   9  -2   2     18.89     16.82      0.53 o
  -8   9   2  -1     21.14     33.19      0.53 o
  -8   9  -2   1     20.82     33.19      0.60 o
  -8   9   2   0    119.70    124.76      0.91 o
  -8   9  -2   0    122.99    126.19      1.13 o
  -8   9   2   1    269.53    298.24      1.51 o
  -8   9  -2  -1    272.10    304.27      1.81 o
  -8   9   2   2     23.15     29.49      0.53 o
  -8   9  -2  -2     23.70     27.23      0.68 o
  -7   9   2  -2      5.95      5.96      0.30 o
  -7   9  -2   2      5.88      7.09      0.38 o
  -7   9   2  -1      6.69      4.98      0.30 o
  -7   9  -2   1      6.37      5.13      0.38 o
  -7   9   2   0     59.99     50.61      0.60 o
  -7   9  -2   0     59.86     50.31      0.75 o
  -7   9   2   1     73.90     89.46      0.75 o
  -7   9  -2  -1     74.89     94.36      1.21 o
  -7   9   2   2     21.49     23.46      0.53 o
  -7   9  -2  -2     21.52     20.52      0.75 o
  -6   9   2  -2      2.40      4.53      0.30 o
  -6   9  -2   2      2.33      5.05      0.38 o
  -6   9   2  -1     26.84     23.91      0.45 o
  -6   9  -2   1     27.42     23.46      0.53 o
  -6   9   2   0     57.68     48.05      0.60 o
  -6   9  -2   0     57.89     46.76      0.75 o
  -6   9   2   1    184.20    186.98      1.06 o
  -6   9  -2  -1    182.11    198.07      1.73 o
  -6   9   2   2     16.05     18.48      0.45 o
  -6   9  -2  -2     15.82     19.54      0.68 o
  -5   9   2  -2      3.99      7.69      0.38 o
  -5   9  -2   2      4.11      8.00      0.38 o
  -5   9   2  -1     72.55     71.96      0.68 o
  -5   9  -2   1     75.01     68.04      0.83 o
  -5   9   2   0   1305.65   1366.97      2.87 o
  -5   9  -2   0   1315.15   1359.05      3.85 o
  -5   9   2   1    572.02    591.73      1.81 o
  -5   9  -2  -1    574.09    614.43      2.87 o
  -5   9   2   2     17.60     18.56      0.38 o
  -5   9  -2  -2     17.64     20.29      0.68 o
  -4   9   2  -2      2.47      7.01      0.30 o
  -4   9  -2   2      2.35      6.34      0.38 o
  -4   9   2  -1     67.18     75.50      0.75 o
  -4   9  -2   1     66.67     74.67      0.98 o
  -4   9   2   0   1307.28   1381.38      3.77 o
  -4   9  -2   0   1319.69   1392.84      4.83 o
  -4   9   2   1    554.11    590.37      2.19 o
  -4   9  -2  -1    559.09    597.84      2.79 o
  -4   9   2   2     18.45     17.88      0.38 o
  -4   9  -2  -2     18.63     16.37      0.60 o
  -3   9   2  -2      3.24      5.05      0.30 o
  -3   9  -2   2      3.23      4.75      0.30 o
  -3   9   2  -1     28.17     22.18      0.38 o
  -3   9  -2   1     28.59     20.97      0.45 o
  -3   9   2   0     50.47     47.44      0.53 o
  -3   9  -2   0     50.70     47.22      0.68 o
  -3   9   2   1    177.67    187.96      1.06 o
  -3   9  -2  -1    180.75    191.96      1.43 o
  -3   9   2   2     15.90     18.25      0.45 o
  -3   9  -2  -2     16.35     17.65      0.68 o
  -2   9   2  -2      5.54      7.32      0.38 o
  -2   9  -2   2      5.52      6.94      0.38 o
  -2   9   2  -1      7.36      5.13      0.30 o
  -2   9  -2   1      7.89      5.58      0.30 o
  -2   9   2   0     46.67     45.33      0.60 o
  -2   9  -2   0     48.64     44.35      0.60 o
  -2   9   2   1     76.23     92.70      0.75 o
  -2   9  -2  -1     76.37     90.51      0.98 o
  -2   9   2   2     21.27     24.74      0.75 o
  -2   9  -2  -2     21.22     22.70      0.83 o
  -1   9   2  -2     18.31     17.05      0.45 o
  -1   9  -2   2     18.16     17.95      0.45 o
  -1   9   2  -1     21.74     29.79      0.53 o
  -1   9  -2   1     21.51     26.40      0.53 o
  -1   9   2   0    105.94    112.61      0.91 o
  -1   9  -2   0    105.97    108.69      1.06 o
  -1   9   2   1    256.13    293.34      1.58 o
  -1   9  -2  -1    256.44    299.22      2.11 o
  -1   9   2   2     19.01     29.04      0.60 o
  -1   9  -2  -2     18.69     28.81      0.75 o
   0   9   2  -2     34.02     42.62      0.60 o
   0   9  -2   2     34.17     42.99      0.75 o
   0   9   2  -1    833.29    702.76      2.26 o
   0   9  -2   1    838.87    732.47      2.64 o
   0   9   2   0   6744.64   7120.65     13.12 o
   0   9  -2   0   6800.30   7046.73     15.39 o
   0   9   2   1   1188.13   1195.83      3.17 o
   0   9  -2  -1   1197.18   1210.16      4.60 o
   0   9   2   2     64.55     62.91      0.68 o
   0   9  -2  -2     65.01     64.49      0.91 o
  -9  10   2  -2      2.39      2.87      0.30 o
  -9  10  -2   2      2.56      3.02      0.38 o
  -9  10   2  -1    182.40    171.30      1.13 o
  -9  10  -2   1    185.50    165.49      1.43 o
  -9  10   2   0    954.94   1039.84      2.79 o
  -9  10  -2   0    964.21   1069.56      3.62 o
  -9  10   2   1     74.22     70.22      0.75 o
  -9  10  -2  -1     73.06     70.90      0.98 o
  -9  10   2   2      4.82      6.79      0.38 o
  -9  10  -2  -2      4.91      6.64      0.45 o
  -8  10   2  -2     36.42     28.89      0.45 o
  -8  10  -2   2     36.31     26.63      0.60 o
  -8  10   2  -1     43.65     42.01      0.60 o
  -8  10  -2   1     44.86     44.28      0.91 o
  -8  10   2   0    525.21    500.69      1.96 o
  -8  10  -2   0    527.53    512.91      2.87 o
  -8  10   2   1    423.08    476.25      1.89 o
  -8  10  -2  -1    424.21    489.90      2.79 o
  -8  10   2   2     18.53     22.85      0.45 o
  -8  10  -2  -2     18.46     24.59      0.75 o
  -7  10   2  -2      8.83      6.56      0.38 o
  -7  10  -2   2      8.72      5.81      0.45 o
  -7  10   2  -1     39.42     35.75      0.60 o
  -7  10  -2   1     39.34     33.49      0.68 o
  -7  10   2   0      4.21      9.73      0.38 o
  -7  10  -2   0      3.56     10.11      0.53 o
  -7  10   2   1    255.03    266.86      1.51 o
  -7  10  -2  -1    258.67    272.52      1.96 o
  -7  10   2   2     13.48     14.71      0.45 o
  -7  10  -2  -2     13.72     13.58      0.60 o
  -6  10   2  -2     12.32     13.28      0.45 o
  -6  10  -2   2     12.27     13.20      0.53 o
  -6  10   2  -1     99.28    103.71      0.98 o
  -6  10  -2   1     98.75    102.58      1.13 o
  -6  10   2   0    587.81    648.53      2.34 o
  -6  10  -2   0    590.52    665.34      3.24 o
  -6  10   2   1    244.67    258.79      1.43 o
  -6  10  -2  -1    243.61    271.92      1.96 o
  -6  10   2   2     39.40     40.66      0.60 o
  -6  10  -2  -2     39.17     41.26      0.83 o
  -5  10   2  -2     34.14     33.87      0.68 o
  -5  10  -2   2     34.47     35.15      0.75 o
  -5  10   2  -1    986.47    952.57      3.39 o
  -5  10  -2   1    995.35    949.71      3.70 o
  -5  10   2   0   7848.29   8213.66     15.39 o
  -5  10  -2   0   7910.74   8482.94     20.67 o
  -5  10   2   1    365.96    373.29      1.66 o
  -5  10  -2  -1    369.96    380.46      2.41 o
  -5  10   2   2     23.05     23.31      0.53 o
  -5  10  -2  -2     23.16     24.29      0.75 o
  -4  10   2  -2     12.22     11.92      0.45 o
  -4  10  -2   2     11.95     11.16      0.45 o
  -4  10   2  -1    101.86    105.67      0.83 o
  -4  10  -2   1    101.61    106.65      1.21 o
  -4  10   2   0    577.65    656.52      2.56 o
  -4  10  -2   0    586.67    671.83      3.55 o
  -4  10   2   1    249.20    264.83      1.51 o
  -4  10  -2  -1    251.42    277.87      2.11 o
  -4  10   2   2     42.57     46.69      0.68 o
  -4  10  -2  -2     43.08     48.88      0.91 o
  -3  10   2  -2      9.67      8.37      0.38 o
  -3  10  -2   2      9.63      8.60      0.38 o
  -3  10   2  -1     40.19     38.77      0.60 o
  -3  10  -2   1     40.15     35.07      0.53 o
  -3  10   2   0      6.49     11.31      0.38 o
  -3  10  -2   0      7.81     11.92      0.45 o
  -3  10   2   1    265.14    266.18      1.43 o
  -3  10  -2  -1    261.92    271.09      1.89 o
  -3  10   2   2     14.01     14.71      0.38 o
  -3  10  -2  -2     13.72     15.54      0.60 o
  -2  10   2  -2     35.62     27.53      0.60 o
  -2  10  -2   2     35.31     27.23      0.53 o
  -2  10   2  -1     42.32     39.00      0.68 o
  -2  10  -2   1     42.46     38.54      0.60 o
  -2  10   2   0    506.95    455.05      1.89 o
  -2  10  -2   0    510.11    462.29      2.11 o
  -2  10   2   1    435.25    476.55      1.89 o
  -2  10  -2  -1    437.39    485.90      2.64 o
  -2  10   2   2     18.74     25.12      0.45 o
  -2  10  -2  -2     18.98     25.27      0.68 o
  -1  10   2  -2      2.60      2.41      0.38 o
  -1  10  -2   2      2.63      3.09      0.45 o
  -1  10   2  -1    177.64    176.65      1.36 o
  -1  10  -2   1    178.38    176.27      1.43 o
  -1  10   2   0    986.50   1028.08      3.62 o
  -1  10  -2   0    989.94   1038.11      3.85 o
  -1  10   2   1     70.73     69.47      0.83 o
  -1  10  -2  -1     73.05     70.15      1.06 o
  -1  10   2   2      4.88      8.07      0.38 o
  -1  10  -2  -2      4.79      7.84      0.53 o
   0  10   2  -2     30.16     27.00      0.53 o
   0  10  -2   2     30.31     26.63      0.60 o
   0  10   2  -1    100.08     93.76      0.91 o
   0  10  -2   1    102.43     95.26      1.21 o
   0  10   2   0    334.39    377.82      1.73 o
   0  10  -2   0    338.04    392.30      2.49 o
   0  10   2   1     58.49     62.00      0.68 o
   0  10  -2  -1     59.28     63.66      0.98 o
   0  10   2   2      0.11      4.00      0.30 o
   0  10  -2  -2      0.14      3.77      0.45 o
 -10  11   2  -2     13.66     13.80      0.53 o
 -10  11  -2   2     13.65      9.96      0.53 o
 -10  11   2  -1     62.54     61.62      0.83 o
 -10  11  -2   1     63.77     60.34      1.06 o
 -10  11   2   0    209.80    225.83      1.43 o
 -10  11  -2   0    210.78    183.14      1.66 o
 -10  11   2   1     13.17     15.92      0.53 o
 -10  11  -2  -1     12.77     18.78      0.68 o
 -10  11   2   2      4.60      6.34      0.45 o
 -10  11  -2  -2      4.68      6.86      0.53 o
  -9  11   2  -2      2.71      2.26      0.45 o
  -9  11  -2   2      2.74      2.56      0.45 o
  -9  11   2  -1     15.34     11.69      0.53 o
  -9  11  -2   1     14.98     12.60      0.60 o
  -9  11   2   0     12.79     19.31      0.53 o
  -9  11  -2   0     11.77     15.76      0.68 o
  -9  11   2   1     15.99     14.48      0.53 o
  -9  11  -2  -1     16.36     14.26      0.68 o
  -9  11   2   2      3.91     11.54      0.53 o
  -9  11  -2  -2      3.94     13.65      0.68 o
  -8  11   2  -2     13.19     24.51      0.68 o
  -8  11  -2   2     13.42     25.87      0.83 o
  -8  11   2  -1    634.88    609.08      2.72 o
  -8  11  -2   1    636.97    613.60      3.32 o
  -8  11   2   0   3839.30   3781.48      8.98 o
  -8  11  -2   0   3842.23   3912.57     11.24 o
  -8  11   2   1    655.02    638.49      2.72 o
  -8  11  -2  -1    661.99    656.75      3.39 o
  -8  11   2   2     13.12     26.02      0.83 o
  -8  11  -2  -2     13.47     27.61      1.06 o
  -7  11   2  -2      5.73      5.96      0.45 o
  -7  11  -2   2      5.78      6.26      0.53 o
  -7  11   2  -1    164.18    138.64      1.21 o
  -7  11  -2   1    164.88    129.58      1.43 o
  -7  11   2   0   1166.34   1210.84      3.70 o
  -7  11  -2   0   1175.82   1253.07      4.60 o
  -7  11   2   1    299.26    300.28      1.73 o
  -7  11  -2  -1    299.32    306.39      2.26 o
  -7  11   2   2     15.12     18.63      0.53 o
  -7  11  -2  -2     15.41     19.61      0.68 o
  -6  11   2  -2     31.89     25.19      0.60 o
  -6  11  -2   2     32.33     24.97      0.75 o
  -6  11   2  -1     48.76     51.89      0.83 o
  -6  11  -2   1     49.90     52.72      0.98 o
  -6  11   2   0     10.45     19.61      0.53 o
  -6  11  -2   0     10.19     15.31      0.60 o
  -6  11   2   1     33.80     28.44      0.60 o
  -6  11  -2  -1     32.76     29.64      0.75 o
  -6  11   2   2      6.42      5.66      0.45 o
  -6  11  -2  -2      6.52      5.66      0.53 o
  -5  11   2  -2     29.99     24.44      0.60 o
  -5  11  -2   2     29.88     24.66      0.68 o
  -5  11   2  -1     48.25     52.72      0.83 o
  -5  11  -2   1     49.96     53.25      0.98 o
  -5  11   2   0     13.76     21.87      0.60 o
  -5  11  -2   0     13.96     21.12      0.68 o
  -5  11   2   1     30.74     29.42      0.60 o
  -5  11  -2  -1     31.70     28.89      0.83 o
  -5  11   2   2      5.65      5.73      0.45 o
  -5  11  -2  -2      5.57      5.73      0.53 o
  -4  11   2  -2      5.58      5.28      0.38 o
  -4  11  -2   2      5.77      6.03      0.45 o
  -4  11   2  -1    162.05    150.33      1.28 o
  -4  11  -2   1    162.13    148.06      1.36 o
  -4  11   2   0   1168.86   1200.43      3.70 o
  -4  11  -2   0   1174.33   1225.69      4.53 o
  -4  11   2   1    289.28    297.49      1.81 o
  -4  11  -2  -1    291.84    301.79      2.49 o
  -4  11   2   2     13.94     18.25      0.60 o
  -4  11  -2  -2     13.89     16.14      0.68 o
  -3  11   2  -2     13.96     19.76      0.60 o
  -3  11  -2   2     13.95     26.32      0.75 o
  -3  11   2  -1    643.86    600.10      2.41 o
  -3  11  -2   1    643.40    601.61      2.49 o
  -3  11   2   0   3802.14   3738.03      8.98 o
  -3  11  -2   0   3821.51   3819.34     10.48 o
  -3  11   2   1    675.30    643.40      2.79 o
  -3  11  -2  -1    671.71    652.52      3.24 o
  -3  11   2   2     13.35     27.38      0.91 o
  -3  11  -2  -2     13.03     25.04      0.91 o
  -2  11   2  -2      3.40      2.87      0.38 o
  -2  11  -2   2      3.53      2.94      0.38 o
  -2  11   2  -1     16.85     12.97      0.45 o
  -2  11  -2   1     17.88     14.03      0.60 o
  -2  11   2   0      9.34     15.76      0.53 o
  -2  11  -2   0     10.10     15.24      0.60 o
  -2  11   2   1     17.07     16.52      0.53 o
  -2  11  -2  -1     16.74     16.59      0.68 o
  -2  11   2   2      4.01     17.73      0.60 o
  -2  11  -2  -2      3.89     13.95      0.68 o
  -1  11   2  -2     13.06     13.65      0.53 o
  -1  11  -2   2     12.75     12.37      0.53 o
  -1  11   2  -1     59.46     60.95      0.83 o
  -1  11  -2   1     59.88     63.89      1.06 o
  -1  11   2   0    217.75    225.90      1.51 o
  -1  11  -2   0    219.83    232.16      1.89 o
  -1  11   2   1     13.84     17.88      0.53 o
  -1  11  -2  -1     14.12     17.65      0.60 o
  -1  11   2   2      4.38      7.09      0.45 o
  -1  11  -2  -2      4.40      6.41      0.53 o
   0  11   2  -2      1.01      1.51      0.38 o
   0  11  -2   2      1.02      1.43      0.38 o
   0  11   2  -1      1.13      4.45      0.45 o
   0  11  -2   1      1.06      4.68      0.45 o
   0  11   2   0     56.59     47.52      0.83 o
   0  11  -2   0     57.40     48.58      0.91 o
   0  11   2   1     36.75     44.80      0.83 o
   0  11  -2  -1     36.66     45.78      0.98 o
   0  11   2   2      2.35      2.34      0.38 o
   0  11  -2  -2      2.30      2.94      0.53 o
 -11  12   2  -2      5.93     11.92      0.53 o
 -11  12  -2   2      5.77     11.54      0.60 o
 -11  12   2  -1     30.54     28.74      0.68 o
 -11  12  -2   1     30.68     29.04      0.83 o
 -11  12   2   0    164.11    184.12      1.58 o
 -11  12  -2   0    166.53    187.29      1.73 o
 -11  12   2   1     48.18     47.67      0.91 o
 -11  12  -2  -1     48.03     48.42      0.98 o
 -11  12   2   2      8.16     17.73      0.68 o
 -11  12  -2  -2      8.05     21.65      0.83 o
 -10  12   2  -2      4.80      5.66      0.53 o
 -10  12  -2   2      4.73      5.73      0.60 o
 -10  12   2  -1     33.84     34.62      0.75 o
 -10  12  -2   1     34.38     36.73      0.91 o
 -10  12   2   0     12.22     20.97      0.68 o
 -10  12  -2   0     12.19     21.27      0.75 o
 -10  12   2   1    113.14    110.35      1.28 o
 -10  12  -2  -1    115.73    112.16      1.58 o
 -10  12   2   2     26.98     21.80      0.68 o
 -10  12  -2  -2     27.20     25.27      0.83 o
  -9  12   2  -2     33.18     26.40      0.68 o
  -9  12  -2   2     33.23     25.65      0.83 o
  -9  12   2  -1    144.98    129.21      1.43 o
  -9  12  -2   1    145.94    135.24      1.58 o
  -9  12   2   0    546.71    586.67      3.02 o
  -9  12  -2   0    548.97    598.67      3.39 o
  -9  12   2   1     20.17     27.76      0.68 o
  -9  12  -2  -1     19.97     29.19      0.83 o
  -9  12   2   2     10.13     16.59      0.60 o
  -9  12  -2  -2     10.05     18.56      0.75 o
  -8  12   2  -2     10.25      8.75      0.53 o
  -8  12  -2   2     10.25      8.30      0.60 o
  -8  12   2  -1     23.23     22.78      0.68 o
  -8  12  -2   1     23.66     22.63      0.75 o
  -8  12   2   0     18.93     17.57      0.60 o
  -8  12  -2   0     17.86     19.01      0.75 o
  -8  12   2   1     34.43     50.01      0.91 o
  -8  12  -2  -1     35.01     53.86      1.06 o
  -8  12   2   2     10.46     30.17      0.91 o
  -8  12  -2  -2     10.80     25.12      0.98 o
  -7  12   2  -2      9.33      8.67      0.53 o
  -7  12  -2   2      9.24      9.05      0.60 o
  -7  12   2  -1     46.02     49.03      0.83 o
  -7  12  -2   1     46.21     49.48      0.98 o
  -7  12   2   0    169.06    198.52      1.58 o
  -7  12  -2   0    170.87    201.69      1.89 o
  -7  12   2   1     82.63     72.26      0.98 o
  -7  12  -2  -1     83.59     72.03      1.21 o
  -7  12   2   2     36.90     30.47      0.68 o
  -7  12  -2  -2     36.99     32.28      0.91 o
  -6  12   2  -2     27.10     26.40      0.68 o
  -6  12  -2   2     26.72     27.08      0.75 o
  -6  12   2  -1     37.14     45.56      0.75 o
  -6  12  -2   1     37.64     43.37      0.91 o
  -6  12   2   0    461.31    488.54      2.34 o
  -6  12  -2   0    466.89    493.60      2.87 o
  -6  12   2   1    143.15    149.12      1.36 o
  -6  12  -2  -1    144.46    154.55      1.66 o
  -6  12   2   2      6.29      7.09      0.45 o
  -6  12  -2  -2      6.41      7.17      0.60 o
  -5  12   2  -2      9.29      9.13      0.45 o
  -5  12  -2   2      9.33      8.98      0.53 o
  -5  12   2  -1     44.13     42.69      0.75 o
  -5  12  -2   1     44.52     42.99      0.91 o
  -5  12   2   0    175.64    197.62      1.66 o
  -5  12  -2   0    176.09    201.69      2.04 o
  -5  12   2   1     82.79     69.17      1.06 o
  -5  12  -2  -1     82.22     70.90      1.28 o
  -5  12   2   2     34.28     29.79      0.68 o
  -5  12  -2  -2     34.18     31.60      1.06 o
  -4  12   2  -2     11.86     10.11      0.53 o
  -4  12  -2   2     11.69     11.31      0.60 o
  -4  12   2  -1     22.18     23.53      0.60 o
  -4  12  -2   1     21.41     19.01      0.68 o
  -4  12   2   0     19.18     16.29      0.60 o
  -4  12  -2   0     19.94     15.39      0.75 o
  -4  12   2   1     32.30     48.73      0.83 o
  -4  12  -2  -1     32.58     51.06      1.13 o
  -4  12   2   2      8.73     26.93      0.91 o
  -4  12  -2  -2      8.48     24.06      0.98 o
  -3  12   2  -2     35.78     28.59      0.68 o
  -3  12  -2   2     35.87     29.19      0.75 o
  -3  12   2  -1    150.40    122.12      1.21 o
  -3  12  -2   1    151.91    118.27      1.28 o
  -3  12   2   0    524.59    521.05      2.34 o
  -3  12  -2   0    529.72    511.40      2.79 o
  -3  12   2   1     23.72     29.04      0.68 o
  -3  12  -2  -1     24.33     30.70      0.83 o
  -3  12   2   2     11.09     15.01      0.60 o
  -3  12  -2  -2     11.23     18.78      0.83 o
  -2  12   2  -2      6.33      6.56      0.53 o
  -2  12  -2   2      6.39      6.34      0.53 o
  -2  12   2  -1     32.07     34.39      0.83 o
  -2  12  -2   1     31.98     35.15      0.91 o
  -2  12   2   0     12.53     21.12      0.68 o
  -2  12  -2   0     13.29     21.95      0.75 o
  -2  12   2   1    111.19    107.94      1.21 o
  -2  12  -2  -1    109.76    109.82      1.43 o
  -2  12   2   2     26.15     27.98      0.68 o
  -2  12  -2  -2     26.02     29.04      0.83 o
  -1  12   2  -2      5.90     11.84      0.53 o
  -1  12  -2   2      5.86     12.29      0.60 o
  -1  12   2  -1     31.79     32.36      0.75 o
  -1  12  -2   1     31.46     30.40      0.75 o
  -1  12   2   0    156.80    183.59      1.58 o
  -1  12  -2   0    157.86    189.70      1.66 o
  -1  12   2   1     49.34     46.69      0.91 o
  -1  12  -2  -1     49.75     45.94      0.91 o
  -1  12   2   2      8.21     18.18      0.75 o
  -1  12  -2  -2      8.33     15.09      0.75 o
   0  12   2  -2      1.81      2.19      0.45 o
   0  12  -2   2      1.79      2.11      0.53 o
   0  12   2  -1     42.88     37.11      0.83 o
   0  12  -2   1     42.99     39.83      0.91 o
   0  12   2   0    232.87    286.32      2.11 o
   0  12  -2   0    235.60    287.76      2.19 o
   0  12   2   1      3.41      8.75      0.60 o
   0  12  -2  -1      3.37     10.26      0.68 o
   0  12   2   2      8.05     18.10      0.68 o
   0  12  -2  -2      8.02     19.84      0.75 o
 -12  13   2  -2      3.87      8.22      0.53 o
 -12  13  -2   2      3.95      8.52      0.60 o
 -12  13   2  -1      0.38      4.75      0.53 o
 -12  13  -2   1      0.34      4.83      0.60 o
 -12  13   2   0     71.71     91.87      1.28 o
 -12  13  -2   0     72.29     94.21      1.36 o
 -12  13   2   1     88.32     94.89      1.28 o
 -12  13  -2  -1     88.54     99.56      1.36 o
 -12  13   2   2     10.29     24.44      0.98 o
 -12  13  -2  -2     10.57     21.80      1.13 o
 -11  13   2  -2      1.80      5.96      0.53 o
 -11  13  -2   2      1.82      6.86      0.68 o
 -11  13   2  -1     30.68     43.97      0.91 o
 -11  13  -2   1     31.25     45.03      1.06 o
 -11  13   2   0    120.27    112.92      1.36 o
 -11  13  -2   0    123.05    127.25      1.66 o
 -11  13   2   1     36.34     43.14      0.91 o
 -11  13  -2  -1     36.53     44.28      1.06 o
 -11  13   2   2      8.42      8.37      0.60 o
 -11  13  -2  -2      8.35      7.54      0.68 o
 -10  13   2  -2      1.19      2.79      0.53 o
 -10  13  -2   2      1.17      3.17      0.60 o
 -10  13   2  -1     12.69     10.71      0.60 o
 -10  13  -2   1     12.98     12.67      0.75 o
 -10  13   2   0     32.76     46.16      0.91 o
 -10  13  -2   0     32.78     45.33      1.06 o
 -10  13   2   1    345.49    291.68      2.04 o
 -10  13  -2  -1    344.26    372.91      2.64 o
 -10  13   2   2     39.65     44.95      0.98 o
 -10  13  -2  -2     39.95     50.08      1.21 o
  -9  13   2  -2     11.35     12.29      0.60 o
  -9  13  -2   2     11.47     12.37      0.68 o
  -9  13   2  -1     42.21     56.04      0.98 o
  -9  13  -2   1     42.60     57.63      1.21 o
  -9  13   2   0    183.20    169.49      1.66 o
  -9  13  -2   0    184.25    174.09      1.89 o
  -9  13   2   1    400.24    419.98      2.49 o
  -9  13  -2  -1    405.41    435.07      3.02 o
  -9  13   2   2     25.12     32.89      0.98 o
  -9  13  -2  -2     25.35     33.57      1.21 o
  -8  13   2  -2      1.99      3.62      0.53 o
  -8  13  -2   2      2.03      3.70      0.60 o
  -8  13   2  -1     22.70     24.44      0.75 o
  -8  13  -2   1     22.50     24.74      0.83 o
  -8  13   2   0     97.60     81.91      1.13 o
  -8  13  -2   0     98.73     83.95      1.43 o
  -8  13   2   1    189.96    149.35      1.51 o
  -8  13  -2  -1    190.88    171.60      1.81 o
  -8  13   2   2     22.20     24.66      0.75 o
  -8  13  -2  -2     22.35     24.74      0.91 o
  -7  13   2  -2      1.59      9.96      0.60 o
  -7  13  -2   2      1.63     10.03      0.68 o
  -7  13   2  -1     29.45     34.17      0.83 o
  -7  13  -2   1     29.93     34.02      0.91 o
  -7  13   2   0     89.57     93.23      1.06 o
  -7  13  -2   0     89.82     91.87      1.43 o
  -7  13   2   1    135.56    140.22      1.36 o
  -7  13  -2  -1    136.03    144.22      1.66 o
  -7  13   2   2     23.89     30.77      0.83 o
  -7  13  -2  -2     23.60     28.74      1.06 o
  -6  13   2  -2      1.64      8.75      0.53 o
  -6  13  -2   2      1.68      8.67      0.60 o
  -6  13   2  -1     29.93     33.04      0.68 o
  -6  13  -2   1     30.59     34.17      0.83 o
  -6  13   2   0     88.06     89.08      1.13 o
  -6  13  -2   0     88.73     89.61      1.36 o
  -6  13   2   1    138.16    119.02      1.21 o
  -6  13  -2  -1    139.17    129.96      1.73 o
  -6  13   2   2     24.74     35.30      0.91 o
  -6  13  -2  -2     25.20     33.11      1.21 o
  -5  13   2  -2      2.00      2.87      0.45 o
  -5  13  -2   2      1.99      2.79      0.53 o
  -5  13   2  -1     24.39     24.14      0.68 o
  -5  13  -2   1     24.79     24.97      0.83 o
  -5  13   2   0     89.12     80.93      1.13 o
  -5  13  -2   0     89.91     81.01      1.51 o
  -5  13   2   1    190.39    170.92      1.51 o
  -5  13  -2  -1    191.99    163.83      1.96 o
  -5  13   2   2     21.08     27.15      0.75 o
  -5  13  -2  -2     21.25     29.57      1.06 o
  -4  13   2  -2     12.52     13.43      0.60 o
  -4  13  -2   2     12.60     12.75      0.68 o
  -4  13   2  -1     41.63     49.48      0.98 o
  -4  13  -2   1     42.52     49.25      1.06 o
  -4  13   2   0    179.89    163.07      1.51 o
  -4  13  -2   0    181.50    168.05      1.81 o
  -4  13   2   1    396.88    412.36      2.41 o
  -4  13  -2  -1    395.63    423.15      2.94 o
  -4  13   2   2     25.43     29.04      0.83 o
  -4  13  -2  -2     25.52     26.55      1.06 o
  -3  13   2  -2      1.40      3.47      0.53 o
  -3  13  -2   2      1.50      4.37      0.60 o
  -3  13   2  -1     13.31     13.28      0.60 o
  -3  13  -2   1     13.74     15.46      0.75 o
  -3  13   2   0     37.16     49.25      0.91 o
  -3  13  -2   0     36.56     49.71      1.06 o
  -3  13   2   1    348.15    354.13      2.41 o
  -3  13  -2  -1    352.23    367.78      2.79 o
  -3  13   2   2     38.23     44.73      1.13 o
  -3  13  -2  -2     38.40     40.81      1.28 o
  -2  13   2  -2      2.17      6.56      0.60 o
  -2  13  -2   2      2.20      6.34      0.68 o
  -2  13   2  -1     31.34     43.97      0.98 o
  -2  13  -2   1     32.49     44.43      1.06 o
  -2  13   2   0    115.50    137.28      1.66 o
  -2  13  -2   0    117.15    142.26      1.66 o
  -2  13   2   1     37.54     43.67      1.06 o
  -2  13  -2  -1     38.68     45.78      1.06 o
  -2  13   2   2      8.95      9.05      0.68 o
  -2  13  -2  -2      9.17      9.88      0.68 o
  -1  13   2  -2      3.77      7.32      0.60 o
  -1  13  -2   2      3.72      8.30      0.60 o
  -1  13   2  -1      0.31      4.15      0.53 o
  -1  13  -2   1      0.38      4.07      0.60 o
  -1  13   2   0     72.83     91.64      1.21 o
  -1  13  -2   0     73.76     93.98      1.28 o
  -1  13   2   1     94.44     98.89      1.28 o
  -1  13  -2  -1     94.37    100.62      1.36 o
  -1  13   2   2     10.03     22.85      0.83 o
  -1  13  -2  -2      9.87     24.14      0.98 o
   0  13   2  -2      4.06      3.39      0.53 o
   0  13  -2   2      4.09      4.00      0.60 o
   0  13   2  -1     15.57     10.56      0.68 o
   0  13  -2   1     15.37      9.65      0.68 o
   0  13   2   0    284.17    315.14      2.26 o
   0  13  -2   0    286.52    321.24      2.34 o
   0  13   2   1      0.05     11.31      0.68 o
   0  13  -2  -1      0.03     11.62      0.68 o
   0  13   2   2      0.21     10.18      0.68 o
   0  13  -2  -2      0.21     12.97      0.75 o
 -13  14   2  -2      1.84      2.87      0.68 o
 -13  14  -2   2      1.84      4.30      0.68 o
 -13  14   2  -1     41.94     42.54      1.13 o
 -13  14  -2   1     42.66     42.09      1.13 o
 -13  14   2   0    152.46    181.10      1.96 o
 -13  14  -2   0    153.95    187.96      2.26 o
 -13  14   2   1    106.88    103.86      1.58 o
 -13  14  -2  -1    108.08    109.22      1.66 o
 -13  14   2   2     10.27     12.37      0.75 o
 -13  14  -2  -2     10.29     13.58      0.83 o
 -12  14   2  -2      2.35      3.77      0.60 o
 -12  14  -2   2      2.44      4.53      0.68 o
 -12  14   2  -1     17.72     18.71      0.83 o
 -12  14  -2   1     17.98     19.46      0.91 o
 -12  14   2   0     17.51     18.40      0.83 o
 -12  14  -2   0     17.47     18.40      0.91 o
 -12  14   2   1    118.30    138.03      1.73 o
 -12  14  -2  -1    118.28    144.14      1.81 o
 -12  14   2   2     47.64     46.16      1.06 o
 -12  14  -2  -2     47.69     46.92      1.21 o
 -11  14   2  -2      0.08      0.91      0.60 <
 -11  14  -2   2      0.12      1.13      0.60 <
 -11  14   2  -1     30.46     29.94      0.83 o
 -11  14  -2   1     30.65     31.23      0.98 o
 -11  14   2   0     38.83     42.77      0.91 o
 -11  14  -2   0     38.97     43.82      1.13 o
 -11  14   2   1    116.44    126.87      1.43 o
 -11  14  -2  -1    117.12    130.94      1.81 o
 -11  14   2   2     30.67     34.85      0.91 o
 -11  14  -2  -2     30.47     35.07      1.06 o
 -10  14   2  -2     25.68     33.64      0.98 o
 -10  14  -2   2     25.66     34.62      1.06 o
 -10  14   2  -1    310.57    317.32      2.34 o
 -10  14  -2   1    313.59    321.24      2.64 o
 -10  14   2   0   1246.55   1360.71      5.28 o
 -10  14  -2   0   1260.53   1389.75      5.96 o
 -10  14   2   1    281.92    294.77      2.19 o
 -10  14  -2  -1    284.01    303.22      2.56 o
 -10  14   2   2      4.75     11.99      0.68 o
 -10  14  -2  -2      4.92     13.35      0.83 o
  -9  14   2  -2      2.63      5.20      0.60 o
  -9  14  -2   2      2.58      6.19      0.68 o
  -9  14   2  -1     19.64     24.36      0.75 o
  -9  14  -2   1     19.97     23.68      0.91 o
  -9  14   2   0    240.19    260.60      2.04 o
  -9  14  -2   0    244.32    259.39      2.34 o
  -9  14   2   1      0.15      5.66      0.60 o
  -9  14  -2  -1      0.15      6.11      0.68 o
  -9  14   2   2      5.35      5.73      0.60 o
  -9  14  -2  -2      5.42      6.56      0.68 o
  -8  14   2  -2      8.10      7.09      0.60 o
  -8  14  -2   2      8.16      5.96      0.68 o
  -8  14   2  -1      9.20      9.20      0.60 o
  -8  14  -2   1      9.34      9.05      0.68 o
  -8  14   2   0     37.28     32.74      0.83 o
  -8  14  -2   0     36.75     32.43      0.98 o
  -8  14   2   1     95.88     97.83      1.28 o
  -8  14  -2  -1     95.68    100.17      1.51 o
  -8  14   2   2      5.46     13.65      0.68 o
  -8  14  -2  -2      5.46     16.44      0.83 o
  -7  14   2  -2      0.41      1.96      0.45 o
  -7  14  -2   2      0.37      2.72      0.60 o
  -7  14   2  -1    164.92    154.93      1.51 o
  -7  14  -2   1    166.53    154.48      1.81 o
  -7  14   2   0    267.23    278.25      2.04 o
  -7  14  -2   0    270.16    279.53      2.64 o
  -7  14   2   1     87.83     89.68      1.21 o
  -7  14  -2  -1     88.83     91.42      1.58 o
  -7  14   2   2     19.11     25.42      0.75 o
  -7  14  -2  -2     19.19     29.87      1.06 o
  -6  14   2  -2      8.98      7.84      0.60 o
  -6  14  -2   2      9.11      7.47      0.75 o
  -6  14   2  -1      9.27     11.62      0.60 o
  -6  14  -2   1      9.72      9.81      0.75 o
  -6  14   2   0     36.00     35.22      0.83 o
  -6  14  -2   0     36.91     35.98      1.13 o
  -6  14   2   1     92.93     95.94      1.13 o
  -6  14  -2  -1     93.67     96.40      1.73 o
  -6  14   2   2      5.20     12.07      0.60 o
  -6  14  -2  -2      5.32     10.86      0.75 o
  -5  14   2  -2      2.58      5.43      0.60 o
  -5  14  -2   2      2.59      5.05      0.68 o
  -5  14   2  -1     21.90     26.55      0.83 o
  -5  14  -2   1     22.15     27.08      1.13 o
  -5  14   2   0    228.42    247.93      2.19 o
  -5  14  -2   0    232.65    234.65      2.64 o
  -5  14   2   1      0.48      5.43      0.60 o
  -5  14  -2  -1      0.62      5.36      0.83 o
  -5  14   2   2      5.43      5.88      0.60 o
  -5  14  -2  -2      5.48      6.34      0.75 o
  -4  14   2  -2     25.77     33.04      0.91 o
  -4  14  -2   2     26.04     35.45      1.21 o
  -4  14   2  -1    318.12    312.35      2.49 o
  -4  14  -2   1    321.19    319.96      3.17 o
  -4  14   2   0   1235.11   1173.12      4.68 o
  -4  14  -2   0   1246.61   1179.99      5.36 o
  -4  14   2   1    288.25    289.57      2.26 o
  -4  14  -2  -1    291.65    303.37      2.56 o
  -4  14   2   2      4.45      9.73      0.68 o
  -4  14  -2  -2      4.50     13.43      0.83 o
  -3  14   2  -2      0.11      1.43      0.60 <
  -3  14  -2   2      0.14      1.81      0.68 <
  -3  14   2  -1     32.23     30.32      0.91 o
  -3  14  -2   1     33.38     30.17      0.98 o
  -3  14   2   0     36.62     43.82      1.06 o
  -3  14  -2   0     36.75     45.11      1.13 o
  -3  14   2   1    110.91    123.93      1.66 o
  -3  14  -2  -1    111.04    130.11      1.73 o
  -3  14   2   2     32.12     39.60      1.06 o
  -3  14  -2  -2     32.51     42.16      1.13 o
  -2  14   2  -2      2.19      3.55      0.53 o
  -2  14  -2   2      2.14      4.53      0.60 o
  -2  14   2  -1     17.97     19.16      0.75 o
  -2  14  -2   1     18.45     18.40      0.83 o
  -2  14   2   0     16.66     19.01      0.75 o
  -2  14  -2   0     16.83     18.71      0.75 o
  -2  14   2   1    123.40    111.56      1.43 o
  -2  14  -2  -1    124.97    143.84      1.58 o
  -2  14   2   2     44.99     40.50      0.98 o
  -2  14  -2  -2     45.17     36.96      0.91 o
  -1  14   2  -2      1.87      3.39      0.53 o
  -1  14  -2   2      1.89      3.02      0.60 o
  -1  14   2  -1     39.69     36.81      0.91 o
  -1  14  -2   1     39.52     38.47      0.98 o
  -1  14   2   0    147.40    162.55      1.66 o
  -1  14  -2   0    149.84    150.02      1.66 o
  -1  14   2   1    112.02    118.65      1.43 o
  -1  14  -2  -1    112.82    122.19      1.51 o
  -1  14   2   2     11.73     18.03      0.75 o
  -1  14  -2  -2     11.94     19.08      0.83 o
   0  14   2  -2      2.41      1.96      0.60 o
   0  14  -2   2      2.35      2.34      0.60 o
   0  14   2  -1      0.19      5.13      0.68 o
   0  14  -2   1      0.36      4.68      0.68 o
   0  14   2   0      1.14      6.71      0.68 o
   0  14  -2   0      1.44      6.41      0.68 o
   0  14   2   1     37.69     46.61      1.06 o
   0  14  -2  -1     38.34     47.14      1.06 o
   0  14   2   2      3.08      3.09      0.60 o
   0  14  -2  -2      3.03      3.92      0.68 o
 -14  15   2  -2     21.07     22.78      1.06 o
 -14  15  -2   2     20.98     27.38      1.13 o
 -14  15   2  -1     79.25     88.55      1.66 o
 -14  15  -2   1     79.46     89.46      1.58 o
 -14  15   2   0    163.94    162.70      2.11 o
 -14  15  -2   0    164.50    165.41      2.11 o
 -13  15   2  -2      2.45      7.24      0.83 o
 -13  15  -2   2      2.56      8.82      0.83 o
 -13  15   2  -1      2.62     11.47      0.83 o
 -13  15  -2   1      2.84     11.39      0.83 o
 -13  15   2   0     34.16     26.70      1.06 o
 -13  15  -2   0     34.54     26.93      1.06 o
 -13  15   2   1    107.14    130.79      1.89 o
 -13  15  -2  -1    106.41    136.98      1.89 o
 -13  15   2   2     38.22     44.05      1.28 o
 -13  15  -2  -2     38.02     45.63      1.28 o
 -12  15   2  -2      2.46      7.09      0.75 o
 -12  15  -2   2      2.50      6.56      0.75 o
 -12  15   2  -1    109.25    116.08      1.66 o
 -12  15  -2   1    109.87     85.84      1.51 o
 -12  15   2   0    279.05    271.69      2.79 o
 -12  15  -2   0    281.45    277.35      2.56 o
 -12  15   2   1    219.94    245.89      2.56 o
 -12  15  -2  -1    221.76    250.04      2.49 o
 -12  15   2   2     15.31     22.25      0.91 o
 -12  15  -2  -2     15.39     19.76      0.98 o
 -11  15   2  -2      9.55     10.26      0.83 o
 -11  15  -2   2      9.77     10.64      0.83 o
 -11  15   2  -1      7.21      9.65      0.75 o
 -11  15  -2   1      7.59      9.96      0.75 o
 -11  15   2   0     27.68     25.65      0.91 o
 -11  15  -2   0     28.15     26.63      0.98 o
 -11  15   2   1     25.95     31.75      0.98 o
 -11  15  -2  -1     25.84     33.87      1.06 o
 -11  15   2   2      3.98      8.07      0.68 o
 -11  15  -2  -2      3.90      8.30      0.83 o
 -10  15   2  -2     12.72     11.99      0.75 o
 -10  15  -2   2     12.88     12.60      0.83 o
 -10  15   2  -1    137.37    116.91      1.58 o
 -10  15  -2   1    138.94    113.44      1.66 o
 -10  15   2   0    474.28    383.70      2.79 o
 -10  15  -2   0    478.79    505.82      3.32 o
 -10  15   2   1     28.60     29.27      0.91 o
 -10  15  -2  -1     28.74     29.19      1.06 o
 -10  15   2   2      7.61     15.92      0.75 o
 -10  15  -2  -2      7.78     17.80      0.91 o
  -9  15   2  -2      6.22      7.32      0.68 o
  -9  15  -2   2      6.22      7.69      0.75 o
  -9  15   2  -1     71.55     83.57      1.36 o
  -9  15  -2   1     72.66     83.57      1.43 o
  -9  15   2   0    316.58    333.77      2.64 o
  -9  15  -2   0    318.35    349.61      2.79 o
  -9  15   2   1     34.40     40.81      0.98 o
  -9  15  -2  -1     34.91     43.30      1.13 o
  -9  15   2   2      0.39      9.81      0.68 o
  -9  15  -2  -2      0.44      9.96      0.91 o
  -8  15   2  -2      0.39      2.79      0.60 o
  -8  15  -2   2      0.43      3.24      0.68 o
  -8  15   2  -1     16.20     17.73      0.75 o
  -8  15  -2   1     16.48     17.12      0.91 o
  -8  15   2   0     15.40     14.33      0.68 o
  -8  15  -2   0     14.64     14.71      0.91 o
  -8  15   2   1    155.88    132.30      1.51 o
  -8  15  -2  -1    158.50    119.55      1.89 o
  -8  15   2   2     27.22     27.91      0.83 o
  -8  15  -2  -2     27.78     42.77      1.28 o
  -7  15   2  -2      0.38      2.79      0.68 o
  -7  15  -2   2      0.40      2.11      0.68 o
  -7  15   2  -1     17.73     19.31      0.83 o
  -7  15  -2   1     18.06     19.08      0.98 o
  -7  15   2   0     14.16     12.22      0.75 o
  -7  15  -2   0     14.61     12.97      0.91 o
  -7  15   2   1    168.52    168.13      1.73 o
  -7  15  -2  -1    166.95    176.27      2.19 o
  -7  15   2   2     27.69     38.69      0.98 o
  -7  15  -2  -2     27.28     42.01      1.28 o
  -6  15   2  -2      6.74      8.52      0.68 o
  -6  15  -2   2      6.87      8.60      0.83 o
  -6  15   2  -1     70.16     81.16      1.36 o
  -6  15  -2   1     70.81     79.12      1.58 o
  -6  15   2   0    305.48    328.03      2.41 o
  -6  15  -2   0    309.39    325.32      3.17 o
  -6  15   2   1     35.32     40.50      1.06 o
  -6  15  -2  -1     35.43     42.24      1.21 o
  -6  15   2   2      0.30      8.22      0.68 o
  -6  15  -2  -2      0.28     10.71      0.91 o
  -5  15   2  -2     14.05     13.88      0.83 o
  -5  15  -2   2     14.08     14.41      0.98 o
  -5  15   2  -1    136.73    127.70      1.81 o
  -5  15  -2   1    136.79    128.90      2.11 o
  -5  15   2   0    481.14    489.45      3.17 o
  -5  15  -2   0    484.95    491.94      4.37 o
  -5  15   2   1     27.08     30.17      0.98 o
  -5  15  -2  -1     27.58     30.85      1.21 o
  -5  15   2   2      6.94     14.71      0.75 o
  -5  15  -2  -2      6.84     15.69      1.06 o
  -4  15   2  -2      9.40      8.30      0.75 o
  -4  15  -2   2      9.47     11.47      0.98 o
  -4  15   2  -1      6.60      9.73      0.75 o
  -4  15  -2   1      6.96     11.31      0.91 o
  -4  15   2   0     31.93     29.57      0.98 o
  -4  15  -2   0     32.22     30.32      1.13 o
  -4  15   2   1     22.78     27.61      0.98 o
  -4  15  -2  -1     22.94     26.55      1.06 o
  -4  15   2   2      3.93      9.20      0.75 o
  -4  15  -2  -2      3.99      8.75      0.91 o
  -3  15   2  -2      1.89      6.71      0.83 o
  -3  15  -2   2      1.80      7.69      0.91 o
  -3  15   2  -1    112.53    115.10      1.89 o
  -3  15  -2   1    113.42    116.46      1.89 o
  -3  15   2   0    286.02    270.18      2.49 o
  -3  15  -2   0    288.59    280.44      2.87 o
  -3  15   2   1    218.42    235.26      2.34 o
  -3  15  -2  -1    219.64    247.93      2.72 o
  -3  15   2   2     13.98     17.27      0.91 o
  -3  15  -2  -2     14.12     19.38      0.91 o
  -2  15   2  -2      2.05      7.62      0.75 o
  -2  15  -2   2      2.09      7.84      0.75 o
  -2  15   2  -1      2.58      9.35      0.75 o
  -2  15  -2   1      2.73      9.65      0.75 o
  -2  15   2   0     32.19     23.46      0.83 o
  -2  15  -2   0     31.34     23.91      0.91 o
  -2  15   2   1    107.93    129.89      1.58 o
  -2  15  -2  -1    109.60    130.87      1.81 o
  -2  15   2   2     36.51     41.94      1.06 o
  -2  15  -2  -2     36.85     42.54      1.13 o
  -1  15   2  -2     22.54     25.87      0.98 o
  -1  15  -2   2     22.88     25.27      0.98 o
  -1  15   2  -1     77.87     88.55      1.51 o
  -1  15  -2   1     79.48     89.53      1.51 o
  -1  15   2   0    156.94    157.12      1.81 o
  -1  15  -2   0    157.76    157.87      1.89 o
 -13  16   2  -2     28.43     36.58      1.21 o
 -13  16  -2   2     28.34     37.94      1.21 o
 -12  16   2  -2      1.55      6.34      0.75 o
 -12  16  -2   2      1.46      5.81      0.83 o
 -12  16   2  -1      8.80     11.77      0.83 o
 -12  16  -2   1      8.93     10.94      0.83 o
 -12  16   2   0      8.64     12.97      0.91 o
 -12  16  -2   0      8.70     11.16      0.91 o
 -12  16   2   1      2.71      5.36      0.83 o
 -12  16  -2  -1      2.61      8.75      0.83 o
 -11  16   2  -2      1.02      3.62      0.75 o
 -11  16  -2   2      0.98      3.09      0.75 o
 -11  16   2  -1      0.53      2.79      0.68 o
 -11  16  -2   1      0.57      3.17      0.75 o
 -11  16   2   0     18.76     17.80      0.91 o
 -11  16  -2   0     18.80     15.61      0.91 o
 -11  16   2   1     26.98     25.87      0.91 o
 -11  16  -2  -1     27.02     30.40      1.13 o
 -11  16   2   2      1.70      4.68      0.68 o
 -11  16  -2  -2      1.71      4.30      0.83 o
 -10  16   2  -2      9.03     10.33      0.75 o
 -10  16  -2   2      9.13      8.75      0.83 o
 -10  16   2  -1     16.99     21.04      0.91 o
 -10  16  -2   1     17.43     21.50      0.98 o
 -10  16   2   0      9.54     14.41      0.83 o
 -10  16  -2   0      9.47     14.63      0.91 o
 -10  16   2   1     19.18     32.06      0.98 o
 -10  16  -2  -1     19.44     32.06      1.21 o
 -10  16   2   2      5.80     14.18      0.83 o
 -10  16  -2  -2      5.65     13.20      0.98 o
  -9  16   2  -2      0.22      1.73      0.60 <
  -9  16  -2   2      0.24      3.09      0.75 o
  -9  16   2  -1      7.64     12.60      0.83 o
  -9  16  -2   1      8.27     12.07      0.91 o
  -9  16   2   0     59.97     46.24      1.13 o
  -9  16  -2   0     61.50     38.47      1.28 o
  -9  16   2   1     33.89     39.07      1.13 o
  -9  16  -2  -1     33.67     37.71      1.28 o
  -9  16   2   2      5.12     18.48      0.98 o
  -9  16  -2  -2      5.07     22.63      1.21 o
  -8  16   2  -2      0.00      0.68      0.60 <
  -8  16  -2   2      0.01      1.28      0.75 <
  -8  16   2  -1      0.05      2.41      0.68 o
  -8  16  -2   1      0.10      2.94      0.75 o
  -8  16   2   0      7.23     19.61      0.91 o
  -8  16  -2   0      7.79     20.59      1.06 o
  -8  16   2   1      0.91      1.43      0.68 <
  -8  16  -2  -1      0.79      1.21      0.75 <
  -8  16   2   2     16.75     18.56      0.91 o
  -8  16  -2  -2     16.67     12.14      0.98 o
  -7  16   2  -2      0.17      2.04      0.68 o
  -7  16  -2   2      0.16      3.24      0.75 o
  -7  16   2  -1      6.78      9.96      0.83 o
  -7  16  -2   1      6.64      9.73      0.91 o
  -7  16   2   0     57.14     51.97      1.21 o
  -7  16  -2   0     55.70     53.63      1.43 o
  -7  16   2   1     35.94     46.92      1.28 o
  -7  16  -2  -1     36.72     46.92      1.36 o
  -7  16   2   2      4.34     24.59      0.98 o
  -7  16  -2  -2      4.39     28.29      1.21 o
  -6  16   2  -2      9.07      7.47      0.83 o
  -6  16  -2   2      9.02      8.75      0.91 o
  -6  16   2  -1     16.92     22.02      0.98 o
  -6  16  -2   1     17.23     22.85      1.06 o
  -6  16   2   0     10.44     12.07      0.91 o
  -6  16  -2   0     10.54     12.67      0.98 o
  -6  16   2   1     19.89     32.13      1.13 o
  -6  16  -2  -1     19.77     32.96      1.21 o
  -6  16   2   2      4.67     11.31      0.91 o
  -6  16  -2  -2      4.68     16.14      1.13 o
  -5  16   2  -2      0.82      3.47      0.75 o
  -5  16  -2   2      0.78      3.70      0.91 o
  -5  16   2  -1      0.53      2.41      0.75 o
  -5  16  -2   1      0.57      3.02      0.91 o
  -5  16   2   0     19.60     17.57      0.98 o
  -5  16  -2   0     19.73     18.10      1.13 o
  -5  16   2   1     29.99     34.02      1.13 o
  -5  16  -2  -1     30.14     36.13      1.36 o
  -5  16   2   2      1.72      4.75      0.75 o
  -5  16  -2  -2      1.75      4.68      0.98 o
  -4  16   2  -2      2.00      4.60      0.75 o
  -4  16  -2   2      2.07      5.20      0.91 o
  -4  16   2  -1      8.19      9.58      0.91 o
  -4  16  -2   1      8.25      8.07      0.91 o
  -4  16   2   0      9.07     13.05      0.91 o
  -4  16  -2   0      9.09     14.10      1.06 o
  -4  16   2   1      1.72      8.75      0.91 o
  -4  16  -2  -1      1.75      7.77      0.98 o
  -3  16   2  -2     29.02     37.11      1.28 o
  -3  16  -2   2     29.25     36.43      1.13 o
  -9  17   2  -2      5.46     12.29      0.83 o
  -9  17  -2   2      5.49     11.69      0.98 o
  -8  17   2  -2      6.63     10.56      0.98 o
  -8  17  -2   2      6.60      8.82      0.98 o
   0   0   3   0      1.91      1.28      0.30 o
   0   1   3  -2     38.13     28.06      0.15 o
   0   1  -3   2     38.17     27.76      0.23 o
   0   1   3  -1      1.21      0.68      0.08 o
   0   1  -3   1      1.20      0.75      0.08 o
   0   1   3   0      3.79      4.37      0.08 o
   0   1  -3   0      3.81      4.75      0.45 o
   0   1   3   1      0.34      0.60      0.15 o
   0   1   3   2      2.72      1.73      0.15 o
  -1   2   3  -2     52.34     36.66      0.23 o
  -1   2  -3   2     52.43     36.28      0.23 o
  -1   2   3  -1    712.53    717.77      0.83 o
  -1   2  -3   1    712.64    580.87      0.98 o
  -1   2   3   0     76.45     86.06      0.30 o
  -1   2  -3   0     76.50     80.10      0.38 o
  -1   2   3   1     72.92    113.89      0.38 o
  -1   2  -3  -1     74.76    102.58      0.38 o
  -1   2   3   2     10.01      5.96      0.15 o
  -1   2  -3  -2     10.11      4.83      0.15 o
   0   2   3  -2     34.14     28.51      0.23 o
   0   2  -3   2     34.16     25.80      0.23 o
   0   2   3  -1   1983.55   1899.49      1.36 o
   0   2  -3   1   1983.92   1811.09      1.66 o
   0   2   3   0     72.31     76.94      0.30 o
   0   2  -3   0     72.19     71.20      0.38 o
   0   2  -3  -1     63.40    110.35      0.45 o
   0   2   3   2     15.80     12.45      0.15 o
   0   2  -3  -2     15.87     11.92      0.15 o
  -2   3   3  -2      7.90      7.17      0.15 o
  -2   3  -3   2      7.95      7.09      0.15 o
  -2   3   3  -1    225.05    196.41      0.45 o
  -2   3  -3   1    223.53    163.90      0.60 o
  -2   3   3   0   6702.11   6549.51      2.87 o
  -2   3  -3   0   6663.84   6230.68      3.85 o
  -2   3   3   1    194.89    209.09      0.53 o
  -2   3  -3  -1    193.07    188.34      0.68 o
  -2   3   3   2     10.58     10.56      0.15 o
  -2   3  -3  -2     10.46      9.35      0.23 o
  -1   3   3  -2      8.09      6.71      0.15 o
  -1   3  -3   2      8.08      6.86      0.15 o
  -1   3   3  -1    212.82    197.77      0.45 o
  -1   3  -3   1    214.22    182.23      0.60 o
  -1   3   3   0   6746.30   6519.11      2.87 o
  -1   3  -3   0   6733.68   6254.44      3.70 o
  -1   3   3   1    198.48    205.77      0.53 o
  -1   3  -3  -1    198.21    189.17      0.60 o
  -1   3   3   2     11.70     11.01      0.15 o
  -1   3  -3  -2     11.72     11.01      0.23 o
   0   3   3  -2      4.78      4.00      0.15 o
   0   3  -3   2      4.80      4.53      0.23 o
   0   3  -3   1      0.20      5.73      0.23 o
   0   3   3   0    349.01    397.35      0.83 o
   0   3  -3   0    349.39    387.55      1.13 o
   0   3   3   1    276.06    323.81      0.68 o
   0   3  -3  -1    275.07    344.55      1.13 o
   0   3   3   2     10.86     12.07      0.15 o
   0   3  -3  -2     10.67     10.94      0.23 o
  -3   4   3  -2     32.39     23.83      0.23 o
  -3   4  -3   2     32.09     26.10      0.30 o
  -3   4   3  -1     90.12     64.04      0.38 o
  -3   4  -3   1     87.43     60.19      0.45 o
  -3   4   3   0   1593.35   1612.94      2.72 o
  -3   4  -3   0   1592.70   1529.29      4.30 o
  -3   4   3   1    237.65    314.53      0.83 o
  -3   4  -3  -1    234.86    314.38      1.43 o
  -3   4   3   2     54.69     45.33      0.30 o
  -3   4  -3  -2     54.49     48.35      0.60 o
  -2   4   3  -2      4.52      5.36      0.15 o
  -2   4  -3   2      4.58      5.28      0.23 o
  -2   4   3  -1    239.24    287.38      0.83 o
  -2   4  -3   1    239.44    286.62      1.28 o
  -2   4   3   0     22.18     26.93      0.23 o
  -2   4  -3   0     22.17     25.95      0.38 o
  -2   4   3   2      7.42      7.32      0.15 o
  -2   4  -3  -2      7.37      8.45      0.30 o
  -1   4   3  -2     31.40     24.36      0.23 o
  -1   4  -3   2     31.58     24.82      0.38 o
  -1   4   3  -1     85.62     66.45      0.38 o
  -1   4  -3   1     87.98     64.57      0.45 o
  -1   4   3   0   1592.62   1599.29      1.73 o
  -1   4  -3   0   1579.91   1623.05      3.09 o
  -1   4   3   1    246.29    311.52      0.83 o
  -1   4  -3  -1    246.13    309.55      1.43 o
  -1   4   3   2     55.62     44.95      0.30 o
  -1   4  -3  -2     55.46     49.40      0.53 o
   0   4   3  -2      0.79      2.11      0.15 o
   0   4  -3   2      0.80      3.02      0.23 o
   0   4   3  -1    105.63     93.76      0.53 o
   0   4  -3   1    105.62     93.83      0.68 o
   0   4   3   0     17.70     21.04      0.23 o
   0   4  -3   0     17.70     18.63      0.38 o
   0   4   3   1     10.49     11.16      0.15 o
   0   4  -3  -1     10.21     12.29      0.30 o
   0   4   3   2      7.89      4.37      0.15 o
   0   4  -3  -2      8.00      4.37      0.23 o
  -4   5   3  -2      5.68      3.32      0.15 o
  -4   5  -3   2      5.60      3.09      0.23 o
  -4   5   3  -1     91.28     84.93      0.53 o
  -4   5  -3   1     87.28     85.01      0.60 o
  -4   5   3   0     15.40     14.03      0.23 o
  -4   5  -3   0     15.80     13.95      0.30 o
  -4   5   3   1    229.02    261.81      0.83 o
  -4   5  -3  -1    224.35    260.15      1.28 o
  -4   5   3   2      7.16     11.09      0.23 o
  -4   5  -3  -2      7.00     11.24      0.45 o
  -3   5   3  -2     14.42     13.50      0.23 o
  -3   5  -3   2     14.72     12.14      0.30 o
  -3   5   3  -1     27.48     24.74      0.30 o
  -3   5  -3   1     25.70     24.29      0.38 o
  -3   5   3   0    463.87    487.71      1.21 o
  -3   5  -3   0    457.07    484.70      1.73 o
  -3   5   3   1    522.30    551.30      1.21 o
  -3   5  -3  -1    519.59    433.18      1.66 o
  -3   5   3   2     13.83     19.99      0.23 o
  -3   5  -3  -2     13.64     19.99      0.53 o
  -2   5   3  -2     15.56     12.75      0.23 o
  -2   5  -3   2     15.29     13.65      0.38 o
  -2   5   3  -1     26.94     25.12      0.23 o
  -2   5  -3   1     28.60     24.89      0.45 o
  -2   5   3   0    466.24    480.17      1.21 o
  -2   5  -3   0    470.01    496.24      1.89 o
  -2   5   3   1    518.37    555.67      1.21 o
  -2   5  -3  -1    515.07    496.61      1.81 o
  -2   5   3   2     14.23     19.31      0.23 o
  -2   5  -3  -2     14.41     21.35      0.45 o
  -1   5   3  -2      4.52      2.94      0.15 o
  -1   5  -3   2      4.61      3.24      0.23 o
  -1   5   3  -1     82.32     84.86      0.45 o
  -1   5  -3   1     85.88     85.69      0.60 o
  -1   5   3   0     14.78     13.95      0.23 o
  -1   5  -3   0     14.55     10.64      0.30 o
  -1   5   3   1    257.42    272.07      0.75 o
  -1   5  -3  -1    259.28    296.66      1.21 o
  -1   5   3   2      9.04     11.77      0.23 o
  -1   5  -3  -2      9.01     11.77      0.30 o
   0   5   3  -2      3.60      2.56      0.15 o
   0   5  -3   2      3.64      2.19      0.23 o
   0   5   3  -1      2.41      3.32      0.15 o
   0   5  -3   1      2.37      2.87      0.23 o
   0   5   3   0      8.91      8.07      0.23 o
   0   5  -3   0      8.88      7.47      0.30 o
   0   5   3   1      0.09      0.83      0.15 o
   0   5  -3  -1      0.08      0.75      0.23 o
   0   5   3   2     10.41     13.80      0.23 o
   0   5  -3  -2     10.53     15.54      0.38 o
  -5   6   3  -2      0.61      2.26      0.15 o
  -5   6  -3   2      0.65      3.02      0.23 o
  -5   6   3  -1    253.06    222.66      0.91 o
  -5   6  -3   1    255.31    214.59      0.98 o
  -5   6   3   0    125.01    121.59      0.68 o
  -5   6  -3   0    126.97    122.49      0.83 o
  -5   6   3   1    420.23    448.57      1.36 o
  -5   6  -3  -1    420.68    447.28      1.66 o
  -5   6   3   2     10.21     13.73      0.23 o
  -5   6  -3  -2     10.07     14.33      0.38 o
  -4   6   3  -2     12.98     12.07      0.23 o
  -4   6  -3   2     12.63     11.09      0.30 o
  -4   6   3  -1    373.35    350.74      1.21 o
  -4   6  -3   1    376.24    353.08      1.58 o
  -4   6   3   0   2185.07   2258.14      4.00 o
  -4   6  -3   0   2175.25   2258.52      5.81 o
  -4   6   3   1    208.30    238.05      0.91 o
  -4   6  -3  -1    201.83    239.63      1.36 o
  -4   6   3   2      4.01      7.32      0.23 o
  -4   6  -3  -2      4.16      7.54      0.38 o
  -3   6   3  -2      0.88      0.60      0.15 o
  -3   6  -3   2      0.88      0.53      0.30 <
  -3   6   3  -1     17.81     23.16      0.30 o
  -3   6  -3   1     17.72     23.68      0.45 o
  -3   6   3   0      1.45      1.28      0.15 o
  -3   6  -3   0      1.49      2.94      0.30 o
  -3   6   3   1     50.72     45.03      0.38 o
  -3   6  -3  -1     50.59     47.59      0.60 o
  -3   6   3   2      0.92      4.60      0.15 o
  -3   6  -3  -2      0.99      4.90      0.30 o
  -2   6   3  -2     12.92     11.77      0.23 o
  -2   6  -3   2     13.05     10.79      0.30 o
  -2   6   3  -1    366.32    350.13      1.06 o
  -2   6  -3   1    363.17    348.70      1.28 o
  -2   6   3   0   2101.24   2243.44      2.56 o
  -2   6  -3   0   2095.48   2265.54      3.62 o
  -2   6   3   1    244.51    241.22      0.83 o
  -2   6  -3  -1    249.97    250.04      1.51 o
  -2   6   3   2      3.88      8.37      0.23 o
  -2   6  -3  -2      3.78      7.54      0.38 o
  -1   6   3  -2      0.70      2.41      0.23 o
  -1   6  -3   2      0.70      2.79      0.23 o
  -1   6   3  -1    258.63    229.83      0.91 o
  -1   6  -3   1    257.00    226.28      1.21 o
  -1   6   3   0    119.83    121.74      0.68 o
  -1   6  -3   0    117.78    122.64      0.91 o
  -1   6   3   1    397.54    444.34      1.13 o
  -1   6  -3  -1    390.35    442.38      1.81 o
  -1   6   3   2     10.50     16.37      0.23 o
  -1   6  -3  -2     10.47     17.95      0.38 o
   0   6   3  -2     24.42     28.96      0.38 o
   0   6  -3   2     24.53     29.27      0.53 o
   0   6   3  -1    338.90    300.73      1.21 o
   0   6  -3   1    339.08    308.35      1.58 o
   0   6   3   0     46.75     44.65      0.45 o
   0   6  -3   0     46.63     43.30      0.60 o
   0   6   3   1     67.44     61.17      0.45 o
   0   6  -3  -1     66.39     62.15      0.68 o
   0   6   3   2      1.52      5.13      0.23 o
   0   6  -3  -2      1.57      5.36      0.30 o
  -6   7   3  -2      6.41      6.34      0.23 o
  -6   7  -3   2      6.44      6.86      0.30 o
  -6   7   3  -1     88.67     96.17      0.68 o
  -6   7  -3   1     87.95     96.77      0.91 o
  -6   7   3   0   3672.02   3936.18      4.00 o
  -6   7  -3   0   3657.73   4017.19      5.66 o
  -6   7   3   1    645.43    631.48      1.58 o
  -6   7  -3  -1    644.03    648.75      2.11 o
  -6   7   3   2      8.44     11.47      0.30 o
  -6   7  -3  -2      8.40     12.52      0.38 o
  -5   7   3  -2     10.86      7.54      0.23 o
  -5   7  -3   2     10.90      9.28      0.38 o
  -5   7   3  -1    150.57    138.56      0.75 o
  -5   7  -3   1    152.03    139.99      1.06 o
  -5   7   3   0     42.24     50.23      0.45 o
  -5   7  -3   0     41.30     50.01      0.68 o
  -5   7   3   1    186.19    202.45      0.98 o
  -5   7  -3  -1    184.52    202.75      1.13 o
  -5   7   3   2      2.87      6.11      0.23 o
  -5   7  -3  -2      2.82      6.41      0.38 o
  -4   7   3  -2     17.89     17.05      0.30 o
  -4   7  -3   2     18.15     15.01      0.45 o
  -4   7   3  -1    339.14    320.11      1.06 o
  -4   7  -3   1    341.74    301.03      1.81 o
  -4   7   3   0   3526.11   3733.58      6.19 o
  -4   7  -3   0   3516.39   3791.73     10.64 o
  -4   7   3   1     20.44     16.67      0.30 o
  -4   7  -3  -1     20.51     17.20      0.45 o
  -4   7   3   2     14.61     16.97      0.30 o
  -4   7  -3  -2     14.86     15.76      0.53 o
  -3   7   3  -2     17.08     17.73      0.30 o
  -3   7  -3   2     16.87     15.31      0.45 o
  -3   7   3  -1    348.77    341.01      1.21 o
  -3   7  -3   1    344.27    350.59      1.96 o
  -3   7   3   0   3561.55   3723.55      3.77 o
  -3   7  -3   0   3541.46   3802.97      5.51 o
  -3   7   3   1     17.86     15.16      0.30 o
  -3   7  -3  -1     17.16     14.71      0.45 o
  -3   7   3   2     14.13     15.84      0.30 o
  -3   7  -3  -2     13.94     18.03      0.53 o
  -2   7   3  -2      9.15      7.54      0.23 o
  -2   7  -3   2      9.03      8.00      0.30 o
  -2   7   3  -1    139.24    137.13      0.68 o
  -2   7  -3   1    138.35    135.77      0.83 o
  -2   7   3   0     38.31     47.67      0.45 o
  -2   7  -3   0     38.68     41.11      0.53 o
  -2   7   3   1    186.34    206.45      0.91 o
  -2   7  -3  -1    184.26    205.54      1.13 o
  -2   7   3   2      3.23      6.26      0.23 o
  -2   7  -3  -2      3.22      6.49      0.38 o
  -1   7   3  -2      6.07      5.81      0.30 o
  -1   7  -3   2      6.10      5.96      0.30 o
  -1   7   3  -1     90.88     86.52      0.68 o
  -1   7  -3   1     90.43     86.82      0.83 o
  -1   7   3   0   3718.75   3876.14      7.54 o
  -1   7  -3   0   3704.98   3878.17      8.60 o
  -1   7   3   1    645.95    644.22      1.89 o
  -1   7  -3  -1    638.58    644.38      2.49 o
  -1   7   3   2      9.82     11.92      0.30 o
  -1   7  -3  -2      9.70     12.52      0.45 o
   0   7   3  -2      2.20      3.02      0.23 o
   0   7  -3   2      2.25      4.45      0.38 o
   0   7   3  -1    312.82    298.01      1.21 o
   0   7  -3   1    313.99    302.84      1.51 o
   0   7   3   0    150.52    152.06      0.83 o
   0   7  -3   0    150.31    153.27      1.13 o
   0   7   3   1    252.84    218.66      1.06 o
   0   7  -3  -1    251.45    221.08      1.43 o
   0   7   3   2     10.08     12.14      0.30 o
   0   7  -3  -2     10.02     11.54      0.38 o
  -7   8   3  -2     16.26     12.52      0.30 o
  -7   8  -3   2     16.51     15.16      0.45 o
  -7   8   3  -1    255.67    236.09      1.21 o
  -7   8  -3   1    255.49    230.28      1.58 o
  -7   8   3   1      3.80      3.47      0.23 o
  -7   8  -3  -1      3.90      2.94      0.38 o
  -7   8   3   2      0.77      1.28      0.23 o
  -7   8  -3  -2      0.71      1.51      0.30 o
  -6   8   3  -2     20.52     18.25      0.38 o
  -6   8  -3   2     20.78     16.59      0.53 o
  -6   8   3  -1    467.86    497.22      1.66 o
  -6   8  -3   1    468.67    505.14      2.56 o
  -6   8   3   0   5555.78   6231.81      5.28 o
  -6   8  -3   0   5529.77   6405.52      8.90 o
  -6   8   3   1    388.05    404.97      1.58 o
  -6   8  -3  -1    387.63    410.85      2.26 o
  -6   8   3   2      6.15      6.34      0.30 o
  -6   8  -3  -2      6.35      6.79      0.45 o
  -5   8   3  -2     41.30     38.69      0.45 o
  -5   8  -3   2     41.93     39.37      0.68 o
  -5   8   3  -1    303.00    296.05      1.28 o
  -5   8  -3   1    301.96    293.26      1.66 o
  -5   8   3   0    485.39    502.12      1.58 o
  -5   8  -3   0    480.55    513.43      2.72 o
  -5   8   3   1    329.87    344.78      1.28 o
  -5   8  -3  -1    326.07    353.75      2.11 o
  -5   8   3   2     26.16     25.19      0.38 o
  -5   8  -3  -2     26.28     26.85      0.68 o
  -4   8   3  -2      0.95      4.45      0.30 o
  -4   8  -3   2      0.94      4.45      0.38 o
  -4   8   3  -1    193.01    188.34      0.91 o
  -4   8  -3   1    193.01    192.94      1.58 o
  -4   8   3   0      5.48      7.77      0.23 o
  -4   8  -3   0      5.44      8.37      0.45 o
  -4   8   3   1    224.66    195.66      0.91 o
  -4   8  -3  -1    223.09    200.71      1.51 o
  -4   8   3   2      2.16      1.81      0.23 o
  -4   8  -3  -2      2.25      1.58      0.38 o
  -3   8   3  -2     42.80     37.86      0.45 o
  -3   8  -3   2     42.29     39.07      0.60 o
  -3   8   3  -1    308.05    299.60      1.28 o
  -3   8  -3   1    310.50    296.81      1.43 o
  -3   8   3   0    469.95    501.97      1.51 o
  -3   8  -3   0    472.03    508.76      2.49 o
  -3   8   3   1    333.68    341.84      1.28 o
  -3   8  -3  -1    332.77    350.13      2.19 o
  -3   8   3   2     23.79     24.36      0.38 o
  -3   8  -3  -2     23.32     25.19      0.60 o
  -2   8   3  -2     20.39     17.20      0.38 o
  -2   8  -3   2     20.26     19.69      0.45 o
  -2   8   3  -1    467.22    492.16      1.58 o
  -2   8  -3   1    462.83    492.16      2.04 o
  -2   8   3   0   5682.21   6150.35     10.18 o
  -2   8  -3   0   5668.07   6150.42     12.97 o
  -2   8   3   1    386.28    374.87      1.28 o
  -2   8  -3  -1    383.72    311.21      1.73 o
  -2   8   3   2      5.93      7.09      0.30 o
  -2   8  -3  -2      5.89      7.47      0.45 o
  -1   8   3  -2     12.57     13.58      0.38 o
  -1   8  -3   2     12.38     15.16      0.45 o
  -1   8   3  -1    238.90    248.23      1.36 o
  -1   8  -3   1    240.21    251.40      1.73 o
  -1   8   3   1      2.73      3.24      0.23 o
  -1   8  -3  -1      2.73      2.72      0.38 o
  -1   8   3   2      0.86      1.43      0.23 o
  -1   8  -3  -2      0.88      1.51      0.38 o
   0   8   3  -2      4.80      8.82      0.38 o
   0   8  -3   2      4.89     13.43      0.53 o
   0   8   3  -1     10.90     15.61      0.38 o
   0   8  -3   1     10.95     15.46      0.53 o
   0   8   3   0    150.54    146.03      0.98 o
   0   8  -3   0    150.11    146.18      1.28 o
   0   8   3   1      3.83      6.86      0.30 o
   0   8  -3  -1      3.94      6.11      0.38 o
   0   8   3   2      5.24      5.58      0.30 o
   0   8  -3  -2      5.32      5.20      0.38 o
  -8   9   3  -2     48.22     40.73      0.60 o
  -8   9  -3   2     48.08     43.37      0.83 o
  -8   9   3  -1    253.14    241.97      1.36 o
  -8   9  -3   1    252.93    247.85      1.81 o
  -8   9   3   0    308.96    305.86      1.43 o
  -8   9  -3   0    307.25    299.07      1.81 o
  -8   9   3   1     30.00     34.55      0.53 o
  -8   9  -3  -1     29.54     37.56      0.75 o
  -8   9   3   2      7.47      9.20      0.30 o
  -8   9  -3  -2      7.27      7.84      0.45 o
  -7   9   3  -2     45.69     41.11      0.53 o
  -7   9  -3   2     46.02     43.82      0.83 o
  -7   9   3  -1    845.96    778.79      2.04 o
  -7   9  -3   1    848.20    759.78      3.09 o
  -7   9   3   0    790.37    898.41      2.56 o
  -7   9  -3   0    787.28    890.27      3.32 o
  -7   9   3   1     75.16     85.08      0.83 o
  -7   9  -3  -1     74.84     87.50      1.13 o
  -7   9   3   2      7.91     12.97      0.38 o
  -7   9  -3  -2      8.10     14.56      0.60 o
  -6   9   3  -2     20.61     13.80      0.38 o
  -6   9  -3   2     20.59     16.52      0.53 o
  -6   9   3  -1    382.73    380.08      1.58 o
  -6   9  -3   1    382.83    381.81      2.26 o
  -6   9   3   0     27.71     39.60      0.53 o
  -6   9  -3   0     28.24     39.45      0.75 o
  -6   9   3   1    134.59    159.68      0.98 o
  -6   9  -3  -1    131.90    120.31      1.28 o
  -6   9   3   2     19.27     21.80      0.45 o
  -6   9  -3  -2     18.98     19.23      0.60 o
  -5   9   3  -2      3.78      8.67      0.30 o
  -5   9  -3   2      4.03     10.94      0.53 o
  -5   9   3  -1     91.61     82.22      0.68 o
  -5   9  -3   1     92.57     85.76      1.06 o
  -5   9   3   1      5.07     10.71      0.30 o
  -5   9  -3  -1      5.21     11.69      0.53 o
  -5   9   3   2      1.39      2.41      0.23 o
  -5   9  -3  -2      1.38      2.41      0.45 o
  -4   9   3  -2      3.41      7.24      0.38 o
  -4   9  -3   2      3.34     10.48      0.53 o
  -4   9   3  -1     86.31     81.16      0.75 o
  -4   9  -3   1     85.77     82.44      1.13 o
  -4   9   3   1      4.96     11.62      0.30 o
  -4   9  -3  -1      4.67     11.99      0.53 o
  -4   9   3   2      1.00      2.56      0.23 o
  -4   9  -3  -2      1.02      2.49      0.38 o
  -3   9   3  -2     20.39     15.54      0.38 o
  -3   9  -3   2     20.56     18.03      0.53 o
  -3   9   3  -1    382.06    370.20      1.43 o
  -3   9  -3   1    382.51    391.54      2.26 o
  -3   9   3   0     26.91     38.62      0.45 o
  -3   9  -3   0     26.62     34.62      0.75 o
  -3   9   3   1    142.62    156.29      0.91 o
  -3   9  -3  -1    142.42    161.94      1.43 o
  -3   9   3   2     17.08     19.91      0.38 o
  -3   9  -3  -2     17.30     21.42      0.60 o
  -2   9   3  -2     46.28     43.22      0.53 o
  -2   9  -3   2     45.75     42.99      0.68 o
  -2   9   3  -1    871.62    845.39      2.19 o
  -2   9  -3   1    867.81    830.15      2.56 o
  -2   9   3   0    792.32    888.23      2.41 o
  -2   9  -3   0    787.41    898.11      3.55 o
  -2   9   3   1     75.78     82.07      0.68 o
  -2   9  -3  -1     74.97     80.10      0.98 o
  -2   9   3   2      9.54     13.50      0.38 o
  -2   9  -3  -2      9.23     11.69      0.60 o
  -1   9   3  -2     48.36     43.75      0.68 o
  -1   9  -3   2     48.92     49.71      0.91 o
  -1   9   3  -1    245.90    242.12      1.28 o
  -1   9  -3   1    245.43    244.99      1.96 o
  -1   9   3   0    302.59    323.13      1.51 o
  -1   9  -3   0    301.79    331.65      2.11 o
  -1   9   3   1     32.25     35.83      0.53 o
  -1   9  -3  -1     33.19     37.49      0.75 o
  -1   9   3   2      7.17      9.43      0.30 o
  -1   9  -3  -2      7.27     10.26      0.60 o
   0   9   3  -1      0.05      6.41      0.30 o
   0   9  -3   1      0.05      6.41      0.45 o
   0   9   3   0      6.31     13.05      0.38 o
   0   9  -3   0      6.36     13.12      0.53 o
   0   9   3   1     29.24     30.17      0.53 o
   0   9  -3  -1     28.59     31.83      0.68 o
   0   9   3   2      7.08     12.37      0.38 o
   0   9  -3  -2      6.92     11.69      0.53 o
  -9  10   3  -2     68.69     54.23      0.68 o
  -9  10  -3   2     68.37     56.50      0.91 o
  -9  10   3  -1     40.62     37.56      0.60 o
  -9  10  -3   1     40.60     31.30      0.75 o
  -9  10   3   0    143.90    151.53      1.06 o
  -9  10  -3   0    143.10    153.19      1.43 o
  -9  10   3   1     15.60     19.31      0.45 o
  -9  10  -3  -1     15.42     17.20      0.60 o
  -9  10   3   2      1.94      2.26      0.30 o
  -9  10  -3  -2      2.01      2.56      0.45 o
  -8  10   3  -2     23.36     25.12      0.53 o
  -8  10  -3   2     23.18     23.53      0.98 o
  -8  10   3  -1     85.70     96.47      0.83 o
  -8  10  -3   1     83.91     99.71      1.28 o
  -8  10   3   0     26.83     24.59      0.53 o
  -8  10  -3   0     26.62     23.61      0.68 o
  -8  10   3   1     33.44     33.64      0.60 o
  -8  10  -3  -1     32.06     35.90      0.83 o
  -8  10   3   2      0.15      1.36      0.30 o
  -8  10  -3  -2      0.20      1.73      0.45 o
  -7  10   3  -2     26.37     25.65      0.53 o
  -7  10  -3   2     26.59     29.79      0.83 o
  -7  10   3  -1     32.04     35.68      0.60 o
  -7  10  -3   1     32.49     37.64      0.83 o
  -7  10   3   0   1188.60   1247.87      3.17 o
  -7  10  -3   0   1184.57   1269.59      4.45 o
  -7  10   3   1    454.57    490.13      1.96 o
  -7  10  -3  -1    453.71    508.15      2.79 o
  -7  10   3   2     64.76     62.23      0.68 o
  -7  10  -3  -2     64.50     65.17      1.06 o
  -6  10   3  -2     29.74     25.72      0.53 o
  -6  10  -3   2     29.78     28.36      0.83 o
  -6  10   3  -1    123.91    121.66      0.98 o
  -6  10  -3   1    124.07    123.93      1.43 o
  -6  10   3   0    147.27    175.67      1.13 o
  -6  10  -3   0    146.35    176.57      1.58 o
  -6  10   3   1     14.57     20.14      0.45 o
  -6  10  -3  -1     15.14     15.46      0.60 o
  -6  10   3   2     27.20     23.38      0.45 o
  -6  10  -3  -2     27.77     26.17      0.75 o
  -5  10   3  -2     20.91     20.67      0.53 o
  -5  10  -3   2     21.08     23.68      0.91 o
  -5  10   3  -1    122.65     90.06      0.91 o
  -5  10  -3   1    123.21     89.98      1.21 o
  -5  10   3   0     25.50     21.12      0.45 o
  -5  10  -3   0     25.85     21.27      0.68 o
  -5  10   3   1     32.83     39.90      0.60 o
  -5  10  -3  -1     32.82     38.17      0.83 o
  -5  10   3   2      6.70      7.24      0.38 o
  -5  10  -3  -2      6.69      7.24      0.53 o
  -4  10   3  -2     30.51     25.04      0.60 o
  -4  10  -3   2     30.52     27.76      1.06 o
  -4  10   3  -1    144.45    127.32      1.06 o
  -4  10  -3   1    144.49    130.04      1.51 o
  -4  10   3   0    142.00    149.20      0.98 o
  -4  10  -3   0    141.48    177.56      1.58 o
  -4  10   3   1     11.54     18.86      0.45 o
  -4  10  -3  -1     10.88     20.21      0.68 o
  -4  10   3   2     27.75     25.34      0.53 o
  -4  10  -3  -2     27.45     26.85      0.75 o
  -3  10   3  -2     26.62     23.46      0.53 o
  -3  10  -3   2     26.65     26.25      0.83 o
  -3  10   3  -1     31.62     33.41      0.53 o
  -3  10  -3   1     30.96     36.43      0.83 o
  -3  10   3   0   1203.58   1197.71      3.32 o
  -3  10  -3   0   1200.13   1238.52      4.75 o
  -3  10   3   1    448.51    478.51      1.81 o
  -3  10  -3  -1    441.20    496.09      3.09 o
  -3  10   3   2     63.84     60.49      0.75 o
  -3  10  -3  -2     63.56     64.57      1.13 o
  -2  10   3  -2     25.42     23.76      0.60 o
  -2  10  -3   2     25.71     29.57      1.13 o
  -2  10   3  -1     82.74     96.70      0.83 o
  -2  10  -3   1     84.66     98.73      1.21 o
  -2  10   3   0     28.29     27.08      0.45 o
  -2  10  -3   0     28.56     29.57      0.75 o
  -2  10   3   1     36.44     36.28      0.53 o
  -2  10  -3  -1     37.24     38.17      0.83 o
  -2  10   3   2      0.05      1.43      0.30 o
  -2  10  -3  -2      0.05      1.58      0.45 o
  -1  10   3  -2     68.59     53.25      0.75 o
  -1  10  -3   2     69.44     56.19      0.98 o
  -1  10   3  -1     41.80     39.00      0.60 o
  -1  10  -3   1     42.06     39.75      0.83 o
  -1  10   3   0    136.74    149.57      1.06 o
  -1  10  -3   0    136.96    151.76      1.58 o
  -1  10   3   1     14.72     18.33      0.38 o
  -1  10  -3  -1     14.32     20.67      0.60 o
  -1  10   3   2      1.55      2.41      0.30 o
  -1  10  -3  -2      1.52      2.11      0.45 o
   0  10   3  -2      1.18      2.19      0.30 o
   0  10  -3   2      1.18      2.64      0.45 o
   0  10   3  -1     92.97     94.66      0.83 o
   0  10  -3   1     93.26     93.98      1.13 o
   0  10   3   0      4.87      5.28      0.38 o
   0  10  -3   0      4.74      5.43      0.45 o
   0  10   3   1      0.05      1.21      0.30 o
   0  10  -3  -1      0.05      1.36      0.45 <
   0  10   3   2      0.07      2.26      0.30 o
   0  10  -3  -2      0.06      2.49      0.45 o
 -10  11   3  -2      9.60      9.20      0.45 o
 -10  11  -3   2      9.45      8.15      0.53 o
 -10  11   3  -1     40.67     41.64      0.75 o
 -10  11  -3   1     39.62     41.18      0.83 o
 -10  11   3   0      2.47      7.62      0.45 o
 -10  11  -3   0      2.59      8.15      0.53 o
 -10  11   3   1    128.33    147.23      1.21 o
 -10  11  -3  -1    124.75    149.87      1.51 o
 -10  11   3   2     22.10     30.25      0.68 o
 -10  11  -3  -2     21.88     32.13      0.91 o
  -9  11   3  -2     12.31      8.60      0.45 o
  -9  11  -3   2     12.43      8.45      0.60 o
  -9  11   3  -1    207.70    196.94      1.43 o
  -9  11  -3   1    205.30    201.47      1.89 o
  -9  11   3   0    674.21    765.97      2.94 o
  -9  11  -3   0    667.70    779.54      3.55 o
  -9  11   3   1     48.72     52.65      0.83 o
  -9  11  -3  -1     47.37     54.53      1.06 o
  -9  11   3   2     28.55     37.11      0.75 o
  -9  11  -3  -2     28.14     39.07      0.91 o
  -8  11   3  -2     14.26     32.89      0.83 o
  -8  11  -3   2     14.25     32.96      1.21 o
  -8  11   3  -1    682.33    680.66      2.79 o
  -8  11  -3   1    683.33    680.35      3.47 o
  -8  11   3   0   3514.01   3525.02      5.66 o
  -8  11  -3   0   3491.86   3370.70      7.09 o
  -8  11   3   1    486.70    474.82      2.26 o
  -8  11  -3  -1    486.08    494.43      2.79 o
  -8  11   3   2     23.70     29.94      0.68 o
  -8  11  -3  -2     23.78     34.09      0.98 o
  -7  11   3  -2      8.18     13.50      0.53 o
  -7  11  -3   2      8.45     18.10      0.75 o
  -7  11   3  -1     33.05     28.29      0.60 o
  -7  11  -3   1     33.03     29.42      0.83 o
  -7  11   3   0     13.99     15.84      0.53 o
  -7  11  -3   0     13.63     12.67      0.60 o
  -7  11   3   1     75.18     73.24      0.91 o
  -7  11  -3  -1     73.56     91.12      1.21 o
  -7  11   3   2      4.57      7.24      0.45 o
  -7  11  -3  -2      4.50      7.92      0.60 o
  -6  11   3  -2      1.93      3.39      0.38 o
  -6  11  -3   2      1.91      3.32      0.53 o
  -6  11   3  -1     27.50     31.83      0.68 o
  -6  11  -3   1     28.01     31.38      0.83 o
  -6  11   3   0    240.78    221.08      1.51 o
  -6  11  -3   0    242.16    223.11      1.89 o
  -6  11   3   1     20.45     24.14      0.53 o
  -6  11  -3  -1     20.30     24.59      0.75 o
  -6  11   3   2      2.36      3.24      0.38 o
  -6  11  -3  -2      2.53      3.24      0.53 o
  -5  11   3  -2      2.19      2.94      0.38 o
  -5  11  -3   2      2.14      3.62      0.53 o
  -5  11   3  -1     31.52     32.13      0.68 o
  -5  11  -3   1     31.31     31.83      0.83 o
  -5  11   3   0    244.18    221.61      1.51 o
  -5  11  -3   0    240.88    228.32      2.04 o
  -5  11   3   1     21.44     22.55      0.60 o
  -5  11  -3  -1     21.22     24.97      0.75 o
  -5  11   3   2      1.79      3.02      0.38 o
  -5  11  -3  -2      1.66      2.49      0.53 o
  -4  11   3  -2      7.59     13.73      0.60 o
  -4  11  -3   2      7.42     13.95      0.68 o
  -4  11   3  -1     29.14     25.72      0.68 o
  -4  11  -3   1     29.57     24.06      0.75 o
  -4  11   3   0     12.38     16.14      0.53 o
  -4  11  -3   0     12.54     16.59      0.68 o
  -4  11   3   1     77.03     86.44      0.98 o
  -4  11  -3  -1     76.28     87.34      1.43 o
  -4  11   3   2      5.24      7.32      0.45 o
  -4  11  -3  -2      5.07      7.62      0.68 o
  -3  11   3  -2     16.54     31.00      0.91 o
  -3  11  -3   2     16.45     40.73      1.28 o
  -3  11   3  -1    715.49    674.77      2.87 o
  -3  11  -3   1    709.55    683.83      3.32 o
  -3  11   3   0   3596.50   3726.26      9.43 o
  -3  11  -3   0   3586.30   3809.46     11.16 o
  -3  11   3   1    488.35    476.10      2.49 o
  -3  11  -3  -1    484.87    494.20      3.02 o
  -3  11   3   2     22.37     26.48      0.75 o
  -3  11  -3  -2     21.88     28.29      0.91 o
  -2  11   3  -2     13.98      9.88      0.45 o
  -2  11  -3   2     13.99     11.01      0.60 o
  -2  11   3  -1    207.85    200.86      1.51 o
  -2  11  -3   1    209.00    203.28      1.81 o
  -2  11   3   0    674.60    766.57      3.09 o
  -2  11  -3   0    673.54    766.04      3.62 o
  -2  11   3   1     49.62     52.65      0.83 o
  -2  11  -3  -1     49.51     53.18      1.06 o
  -2  11   3   2     30.42     36.73      0.68 o
  -2  11  -3  -2     30.41     35.15      0.83 o
  -1  11   3  -2      9.22      9.50      0.45 o
  -1  11  -3   2      9.45      9.73      0.53 o
  -1  11   3  -1     39.70     35.07      0.68 o
  -1  11  -3   1     40.68     42.16      0.83 o
  -1  11   3   0      1.76      7.77      0.45 o
  -1  11  -3   0      1.65      7.01      0.53 o
  -1  11   3   1    129.33    142.78      1.13 o
  -1  11  -3  -1    130.27    146.93      1.43 o
  -1  11   3   2     22.39     28.66      0.60 o
  -1  11  -3  -2     22.29     27.38      0.75 o
   0  11   3  -2      0.72      3.47      0.45 o
   0  11  -3   2      0.72      4.98      0.53 o
   0  11   3  -1      5.14      3.85      0.38 o
   0  11  -3   1      5.18      3.17      0.53 o
   0  11   3   0     58.43     59.14      0.91 o
   0  11  -3   0     58.02     60.87      1.06 o
   0  11   3   1    256.17    281.12      1.81 o
   0  11  -3  -1    253.47    285.19      2.11 o
   0  11   3   2     22.08     28.36      0.68 o
   0  11  -3  -2     21.67     28.36      0.75 o
 -11  12   3  -2     29.12     31.15      0.75 o
 -11  12  -3   2     29.38     32.66      0.83 o
 -11  12   3  -1    335.67    335.58      2.11 o
 -11  12  -3   1    334.15    335.20      2.56 o
 -11  12   3   0   1448.70   1516.01      5.05 o
 -11  12  -3   0   1441.50   1533.44      5.58 o
 -11  12   3   1    489.69    525.58      3.02 o
 -11  12  -3  -1    487.10    544.28      3.32 o
 -11  12   3   2     32.47     36.43      0.98 o
 -11  12  -3  -2     32.46     39.30      0.98 o
 -10  12   3  -2     29.50     23.53      0.68 o
 -10  12  -3   2     29.73     26.17      0.91 o
 -10  12   3  -1     20.69     20.97      0.68 o
 -10  12  -3   1     20.80     19.91      0.83 o
 -10  12   3   0    892.51    925.65      4.00 o
 -10  12  -3   0    890.17    928.81      4.45 o
 -10  12   3   1    338.45    254.27      1.81 o
 -10  12  -3  -1    339.45    283.38      2.26 o
 -10  12   3   2     29.26     23.23      0.68 o
 -10  12  -3  -2     29.61     26.93      0.91 o
  -9  12   3  -2     22.44     24.44      0.68 o
  -9  12  -3   2     22.75     24.97      0.83 o
  -9  12   3  -1    151.25    142.10      1.36 o
  -9  12  -3   1    151.96    142.71      1.66 o
  -9  12   3   0     90.18     92.55      1.06 o
  -9  12  -3   0     91.09     94.44      1.36 o
  -9  12   3   1     15.95     16.97      0.53 o
  -9  12  -3  -1     16.23     18.56      0.75 o
  -9  12   3   2      0.20      3.02      0.45 o
  -9  12  -3  -2      0.22      4.00      0.60 o
  -8  12   3  -2     37.72     35.22      0.75 o
  -8  12  -3   2     38.05     37.71      0.91 o
  -8  12   3  -1    630.98    603.65      2.87 o
  -8  12  -3   1    631.81    606.74      3.39 o
  -8  12   3   0   1003.56   1043.91      3.77 o
  -8  12  -3   0    999.72   1060.28      4.75 o
  -8  12   3   1    130.12    130.19      1.13 o
  -8  12  -3  -1    129.02    134.64      1.58 o
  -8  12   3   2      6.68     12.67      0.53 o
  -8  12  -3  -2      6.52     14.18      0.75 o
  -7  12   3  -2      2.24      4.90      0.45 o
  -7  12  -3   2      2.35      7.32      0.60 o
  -7  12   3  -1     52.97     46.84      0.75 o
  -7  12  -3   1     53.22     47.37      0.98 o
  -7  12   3   0    187.07    187.21      1.43 o
  -7  12  -3   0    187.14    171.67      1.73 o
  -7  12   3   1    240.56    302.01      1.96 o
  -7  12  -3  -1    239.05    310.01      2.26 o
  -7  12   3   2     54.33     47.52      0.75 o
  -7  12  -3  -2     54.48     48.05      0.98 o
  -6  12   3  -2      4.17      7.92      0.45 o
  -6  12  -3   2      4.23     12.90      0.68 o
  -6  12   3  -1      0.28      2.26      0.38 o
  -6  12  -3   1      0.29      2.94      0.53 o
  -6  12   3   0      5.54      3.77      0.45 o
  -6  12  -3   0      5.68      4.07      0.53 o
  -6  12   3   1     90.15    101.75      1.13 o
  -6  12  -3  -1     88.73    102.73      1.36 o
  -6  12   3   2      2.07      3.02      0.45 o
  -6  12  -3  -2      2.07      2.87      0.60 o
  -5  12   3  -2      1.21      5.43      0.45 o
  -5  12  -3   2      1.11      6.26      0.60 o
  -5  12   3  -1     47.41     45.48      0.75 o
  -5  12  -3   1     46.91     47.29      1.06 o
  -5  12   3   0    196.32    227.64      1.73 o
  -5  12  -3   0    194.46    234.73      2.41 o
  -5  12   3   1    244.44    305.48      1.89 o
  -5  12  -3  -1    240.31    317.10      2.87 o
  -5  12   3   2     54.77     48.35      0.83 o
  -5  12  -3  -2     54.38     49.10      1.21 o
  -4  12   3  -2     39.58     34.24      0.75 o
  -4  12  -3   2     39.20     35.90      0.91 o
  -4  12   3  -1    639.44    523.01      2.49 o
  -4  12  -3   1    636.30    515.62      2.94 o
  -4  12   3   0   1016.23   1017.21      3.70 o
  -4  12  -3   0   1011.15   1015.55      4.90 o
  -4  12   3   1    131.23    129.58      1.36 o
  -4  12  -3  -1    131.28    135.01      1.73 o
  -4  12   3   2      6.38     12.82      0.60 o
  -4  12  -3  -2      6.52     10.71      0.75 o
  -3  12   3  -2     22.07     24.97      0.68 o
  -3  12  -3   2     21.64     26.40      0.75 o
  -3  12   3  -1    156.82    139.39      1.28 o
  -3  12  -3   1    156.63    141.80      1.81 o
  -3  12   3   0     87.45     91.87      1.13 o
  -3  12  -3   0     86.21     93.98      1.36 o
  -3  12   3   1     16.67     19.54      0.68 o
  -3  12  -3  -1     16.11     20.89      0.83 o
  -3  12   3   2      0.16      2.79      0.45 o
  -3  12  -3  -2      0.12      3.17      0.60 o
  -2  12   3  -2     27.92     24.44      0.75 o
  -2  12  -3   2     27.95     27.23      0.83 o
  -2  12   3  -1     21.59     22.25      0.68 o
  -2  12  -3   1     21.17     23.38      0.83 o
  -2  12   3   0    913.08    915.54      3.62 o
  -2  12  -3   0    908.30    915.39      4.22 o
  -2  12   3   1    338.45    263.69      1.73 o
  -2  12  -3  -1    335.19    285.87      2.19 o
  -2  12   3   2     29.67     20.97      0.68 o
  -2  12  -3  -2     29.05     31.00      0.91 o
  -1  12   3  -2     26.86     28.06      0.75 o
  -1  12  -3   2     26.47     29.64      0.83 o
  -1  12   3  -1    339.64    314.61      2.04 o
  -1  12  -3   1    338.79    311.97      2.11 o
  -1  12   3   0   1455.09   1389.45      4.15 o
  -1  12  -3   0   1449.45   1398.57      4.30 o
  -1  12   3   1    488.86    526.86      2.79 o
  -1  12  -3  -1    485.46    531.31      3.02 o
  -1  12   3   2     31.95     33.94      0.75 o
  -1  12  -3  -2     31.82     38.69      0.91 o
   0  12   3  -2     44.85     36.81      0.83 o
   0  12  -3   2     44.80     34.32      0.91 o
   0  12   3  -1    222.68    217.46      1.89 o
   0  12  -3   1    222.56    221.30      1.96 o
   0  12   3   0      2.21      4.90      0.53 o
   0  12  -3   0      2.32      5.96      0.60 o
   0  12   3   1     37.76     40.28      0.83 o
   0  12  -3  -1     37.11     42.16      0.91 o
   0  12   3   2      0.13      3.17      0.53 o
   0  12  -3  -2      0.13      2.72      0.53 o
 -12  13   3  -2     40.45     50.69      0.98 o
 -12  13  -3   2     40.56     56.19      1.06 o
 -12  13   3  -1    473.25    452.26      3.02 o
 -12  13  -3   1    474.68    455.20      3.17 o
 -12  13   3   0    618.82    635.55      3.70 o
 -12  13  -3   0    616.25    649.81      3.62 o
 -12  13   3   1    106.06     80.03      1.28 o
 -12  13  -3  -1    105.14     94.13      1.51 o
 -12  13   3   2      3.27      4.30      0.60 o
 -12  13  -3  -2      3.26      6.11      0.75 o
 -11  13   3  -2      4.01      6.26      0.53 o
 -11  13  -3   2      4.09      5.88      0.68 o
 -11  13   3  -1     15.67     25.49      0.75 o
 -11  13  -3   1     15.72     25.42      0.91 o
 -11  13   3   1      9.48     16.90      0.75 o
 -11  13  -3  -1      9.48     16.22      0.83 o
 -11  13   3   2      5.75     12.14      0.75 o
 -11  13  -3  -2      5.78     13.12      0.75 o
 -10  13   3  -2     20.76     27.08      0.91 o
 -10  13  -3   2     20.48     24.89      1.21 o
 -10  13   3  -1    184.90    172.50      1.66 o
 -10  13  -3   1    184.39    172.12      1.89 o
 -10  13   3   0    180.56    209.16      1.81 o
 -10  13  -3   0    179.71    213.84      2.11 o
 -10  13   3   1     46.11     47.22      0.91 o
 -10  13  -3  -1     46.52     50.01      1.13 o
 -10  13   3   2      1.19      3.62      0.53 o
 -10  13  -3  -2      1.29      3.70      0.68 o
  -9  13   3  -2     56.24     54.53      1.21 o
  -9  13  -3   2     57.52     53.10      1.58 o
  -9  13   3  -1    151.78    158.55      1.58 o
  -9  13  -3   1    151.90    157.95      1.89 o
  -9  13   3   0     32.25     35.38      0.91 o
  -9  13  -3   0     31.75     37.64      0.98 o
  -9  13   3   1      3.44     15.46      0.60 o
  -9  13  -3  -1      3.21     13.43      0.75 o
  -9  13   3   2      2.87      4.60      0.45 o
  -9  13  -3  -2      2.93      5.36      0.68 o
  -8  13   3  -2     37.83     30.93      0.91 o
  -8  13  -3   2     37.38     32.51      1.06 o
  -8  13   3  -1    224.17    213.61      1.73 o
  -8  13  -3   1    222.47    221.15      2.11 o
  -8  13   3   0     36.95     46.61      0.91 o
  -8  13  -3   0     36.43     46.54      1.06 o
  -8  13   3   1     20.15     22.48      0.68 o
  -8  13  -3  -1     19.41     22.70      0.83 o
  -8  13   3   2      2.23      8.37      0.53 o
  -8  13  -3  -2      2.08      6.11      0.68 o
  -7  13   3  -2     47.48     48.50      0.91 o
  -7  13  -3   2     47.13     45.86      1.06 o
  -7  13   3  -1    303.56    315.89      1.96 o
  -7  13  -3   1    301.28    318.53      2.64 o
  -7  13   3   0   1847.50   2020.32      5.05 o
  -7  13  -3   0   1835.68   2046.42      5.96 o
  -7  13   3   1    248.87    256.08      1.81 o
  -7  13  -3  -1    248.02    263.62      2.26 o
  -7  13   3   2     18.67     22.10      0.68 o
  -7  13  -3  -2     18.50     18.56      0.91 o
  -6  13   3  -2     48.79     41.41      0.83 o
  -6  13  -3   2     49.06     39.75      1.21 o
  -6  13   3  -1    296.68    288.28      1.81 o
  -6  13  -3   1    295.81    268.45      2.41 o
  -6  13   3   0   1822.32   2022.81      5.96 o
  -6  13  -3   0   1817.57   2056.53      8.07 o
  -6  13   3   1    252.36    235.56      1.73 o
  -6  13  -3  -1    251.73    213.01      2.41 o
  -6  13   3   2     19.22     28.89      0.75 o
  -6  13  -3  -2     19.38     28.74      1.13 o
  -5  13   3  -2     40.79     36.51      0.91 o
  -5  13  -3   2     41.26     38.54      1.21 o
  -5  13   3  -1    228.92    210.90      1.89 o
  -5  13  -3   1    229.99    215.80      2.19 o
  -5  13   3   0     37.65     47.52      0.83 o
  -5  13  -3   0     38.23     46.69      1.28 o
  -5  13   3   1     21.44     23.08      0.68 o
  -5  13  -3  -1     22.15     22.63      0.98 o
  -5  13   3   2      2.10      8.67      0.53 o
  -5  13  -3  -2      2.09      8.37      0.75 o
  -4  13   3  -2     51.28     47.75      0.98 o
  -4  13  -3   2     50.41     53.48      1.66 o
  -4  13   3  -1    152.97    155.68      1.51 o
  -4  13  -3   1    152.14    154.32      1.89 o
  -4  13   3   0     31.88     36.81      0.83 o
  -4  13  -3   0     31.96     36.13      1.06 o
  -4  13   3   1      3.65     12.14      0.60 o
  -4  13  -3  -1      3.85     11.84      0.75 o
  -4  13   3   2      3.72      4.68      0.53 o
  -4  13  -3  -2      3.65      5.43      0.68 o
  -3  13   3  -2     19.15     19.16      0.83 o
  -3  13  -3   2     19.27     32.96      1.21 o
  -3  13   3  -1    184.33    166.32      1.66 o
  -3  13  -3   1    184.51    170.62      1.89 o
  -3  13   3   0    184.60    206.29      1.89 o
  -3  13  -3   0    183.55    213.38      2.11 o
  -3  13   3   1     45.08     48.27      0.98 o
  -3  13  -3  -1     44.43     49.33      1.21 o
  -3  13   3   2      1.33      3.62      0.53 o
  -3  13  -3  -2      1.31      3.70      0.68 o
  -2  13   3  -2      4.18      5.36      0.60 o
  -2  13  -3   2      4.23      7.84      0.68 o
  -2  13   3  -1     11.21     27.46      0.91 o
  -2  13  -3   1     11.08     28.74      0.98 o
  -2  13   3   1     12.00     17.20      0.68 o
  -2  13  -3  -1     11.96     19.76      0.75 o
  -2  13   3   2      5.55     12.67      0.60 o
  -2  13  -3  -2      5.41     13.35      0.68 o
  -1  13   3  -2     43.47     44.65      0.98 o
  -1  13  -3   2     43.00     55.97      1.06 o
  -1  13   3  -1    487.84    405.35      2.41 o
  -1  13  -3   1    483.97    402.18      2.49 o
  -1  13   3   0    615.04    627.56      3.17 o
  -1  13  -3   0    611.62    629.82      3.24 o
  -1  13   3   1    105.68    102.51      1.36 o
  -1  13  -3  -1    105.90    107.41      1.36 o
  -1  13   3   2      3.24      6.03      0.60 o
  -1  13  -3  -2      3.24      6.26      0.60 o
   0  13   3  -2     64.14     54.99      1.06 o
   0  13  -3   2     64.44     54.91      1.06 o
   0  13   3  -1    104.38    104.54      1.36 o
   0  13  -3   1    104.04    104.32      1.36 o
   0  13   3   0      1.58      3.39      0.60 o
   0  13  -3   0      1.58      3.47      0.60 o
   0  13   3   1     14.76     12.37      0.68 o
   0  13  -3  -1     14.52     12.45      0.75 o
   0  13   3   2     10.79     13.05      0.68 o
   0  13  -3  -2     10.74     15.09      0.75 o
 -13  14   3  -2     21.23     31.15      0.98 o
 -13  14  -3   2     21.51     37.34      1.13 o
 -13  14   3  -1     72.35     69.17      1.43 o
 -13  14  -3   1     72.45     68.11      1.36 o
 -13  14   3   0     66.09     62.15      1.28 o
 -13  14  -3   0     65.78     63.13      1.36 o
 -13  14   3   1     92.33     86.21      1.43 o
 -13  14  -3  -1     91.96     91.64      1.51 o
 -13  14   3   2     10.18     16.29      0.83 o
 -13  14  -3  -2     10.11     15.92      0.91 o
 -12  14   3  -2     12.03     27.23      0.91 o
 -12  14  -3   2     11.96     28.59      0.98 o
 -12  14   3  -1     25.71     30.02      0.98 o
 -12  14  -3   1     25.47     31.38      1.06 o
 -12  14   3   0    210.83    206.97      1.96 o
 -12  14  -3   0    209.78    211.80      2.34 o
 -12  14   3   1     16.46     28.29      0.98 o
 -12  14  -3  -1     16.30     31.08      1.13 o
 -12  14   3   2     26.08     30.55      0.98 o
 -12  14  -3  -2     25.88     31.83      1.06 o
 -11  14   3  -2      4.47     15.84      0.75 o
 -11  14  -3   2      4.43     17.35      0.91 o
 -11  14   3  -1     30.79     34.92      0.91 o
 -11  14  -3   1     30.23     36.66      1.06 o
 -11  14   3   0     31.16     32.96      0.83 o
 -11  14  -3   0     30.50     34.09      1.06 o
 -11  14   3   1      9.43     14.48      0.68 o
 -11  14  -3  -1      9.24     10.64      0.75 o
 -11  14   3   2      5.25      7.92      0.68 o
 -11  14  -3  -2      5.16     10.41      0.75 o
 -10  14   3  -2     10.44     22.25      0.91 o
 -10  14  -3   2     10.40     20.59      1.21 o
 -10  14   3  -1     54.05     67.66      1.13 o
 -10  14  -3   1     54.33     68.79      1.28 o
 -10  14   3   0     15.74     33.94      0.83 o
 -10  14  -3   0     15.77     25.27      0.91 o
 -10  14   3   1     56.12     65.62      1.06 o
 -10  14  -3  -1     55.34     53.10      1.21 o
 -10  14   3   2      5.63      8.52      0.60 o
 -10  14  -3  -2      5.49     11.01      0.75 o
  -9  14   3  -2     35.80     27.46      0.83 o
  -9  14  -3   2     35.61     27.00      0.91 o
  -9  14   3  -1      2.49     18.18      0.75 o
  -9  14  -3   1      2.55     18.71      0.83 o
  -9  14   3   1      7.13     17.65      0.68 o
  -9  14  -3  -1      7.13     19.08      0.83 o
  -9  14   3   2      4.61      6.26      0.53 o
  -9  14  -3  -2      4.51      5.96      0.68 o
  -8  14   3  -2     17.01     26.10      0.75 o
  -8  14  -3   2     16.87     24.66      0.91 o
  -8  14   3  -1    116.40    115.86      1.36 o
  -8  14  -3   1    114.83    114.65      1.58 o
  -8  14   3   0     33.99     32.36      0.83 o
  -8  14  -3   0     33.95     32.43      1.06 o
  -8  14   3   1     70.59     85.23      1.28 o
  -8  14  -3  -1     68.94     92.02      1.58 o
  -8  14   3   2     12.92     11.84      0.60 o
  -8  14  -3  -2     12.76     14.03      0.83 o
  -7  14   3  -2      8.25     20.74      0.75 o
  -7  14  -3   2      8.12     22.25      0.98 o
  -7  14   3  -1     98.24    111.63      1.36 o
  -7  14  -3   1     98.00    113.59      1.73 o
  -7  14   3   0      5.13      4.68      0.53 o
  -7  14  -3   0      5.19      4.53      0.68 o
  -7  14   3   1     69.56     84.55      1.21 o
  -7  14  -3  -1     68.87     87.27      1.51 o
  -7  14   3   2      5.71      5.58      0.53 o
  -7  14  -3  -2      5.73      5.51      0.75 o
  -6  14   3  -2     16.04     21.95      0.68 o
  -6  14  -3   2     16.11     22.78      0.98 o
  -6  14   3  -1    110.23    112.92      1.28 o
  -6  14  -3   1    111.57    111.41      1.89 o
  -6  14   3   0     31.48     26.93      0.75 o
  -6  14  -3   0     31.55     28.44      0.91 o
  -6  14   3   1     76.79     89.31      1.13 o
  -6  14  -3  -1     77.18     91.04      1.73 o
  -6  14   3   2     13.77     12.67      0.60 o
  -6  14  -3  -2     13.68      9.43      0.83 o
  -5  14   3  -2     35.61     24.51      0.83 o
  -5  14  -3   2     36.12     24.51      1.13 o
  -5  14   3  -1      2.43     17.20      0.75 o
  -5  14  -3   1      2.46     15.54      0.91 o
  -5  14   3   1      4.36     16.52      0.68 o
  -5  14  -3  -1      4.21     18.10      0.83 o
  -5  14   3   2      3.94      6.56      0.53 o
  -5  14  -3  -2      3.85      7.24      0.75 o
  -4  14   3  -2     11.01     19.46      0.91 o
  -4  14  -3   2     11.16     26.32      1.36 o
  -4  14   3  -1     63.39     61.62      1.13 o
  -4  14  -3   1     63.59     61.62      1.28 o
  -4  14   3   0      8.77     30.17      0.91 o
  -4  14  -3   0      9.18     33.19      0.98 o
  -4  14   3   1     55.32     63.51      1.13 o
  -4  14  -3  -1     54.87     66.98      1.28 o
  -4  14   3   2      5.35      8.45      0.60 o
  -4  14  -3  -2      5.26     11.84      0.83 o
  -3  14   3  -2      3.74     15.69      0.83 o
  -3  14  -3   2      3.80     18.78      0.91 o
  -3  14   3  -1     27.21     33.11      0.98 o
  -3  14  -3   1     27.71     36.43      1.06 o
  -3  14   3   0     30.25     33.19      0.98 o
  -3  14  -3   0     30.72     33.41      1.06 o
  -3  14   3   1      9.74     12.90      0.75 o
  -3  14  -3  -1      9.66     15.24      0.83 o
  -3  14   3   2      5.49     11.16      0.68 o
  -3  14  -3  -2      5.56     12.52      0.83 o
  -2  14   3  -2     10.85     14.33      0.75 o
  -2  14  -3   2     10.89     18.10      0.75 o
  -2  14   3  -1     21.46     25.27      0.83 o
  -2  14  -3   1     21.37     26.93      0.83 o
  -2  14   3   0    216.14    208.48      1.96 o
  -2  14  -3   0    215.11    212.03      1.89 o
  -2  14   3   1     16.26     29.27      0.83 o
  -2  14  -3  -1     15.85     26.63      0.83 o
  -2  14   3   2     23.59     29.64      0.83 o
  -2  14  -3  -2     23.71     33.19      0.91 o
  -1  14   3  -2     22.15     30.93      0.91 o
  -1  14  -3   2     21.93     39.60      0.98 o
  -1  14   3  -1     69.85     68.79      1.13 o
  -1  14  -3   1     69.86     69.62      1.21 o
  -1  14   3   0     73.96     70.90      1.21 o
  -1  14  -3   0     74.45     71.43      1.21 o
  -1  14   3   1     89.75     86.14      1.36 o
  -1  14  -3  -1     88.63     88.17      1.36 o
  -1  14   3   2     10.43     14.48      0.75 o
  -1  14  -3  -2     10.22     13.58      0.75 o
   0  14   3  -2     30.72     25.57      0.83 o
   0  14  -3   2     30.98     25.27      0.91 o
   0  14   3  -1     10.59      8.15      0.68 o
   0  14  -3   1     10.59      6.49      0.68 o
   0  14   3   0      0.27      1.13      0.60 <
   0  14  -3   0      0.31      0.75      0.60 <
   0  14   3   1     22.40     23.16      0.91 o
   0  14  -3  -1     22.21     22.25      0.98 o
 -14  15   3  -2      4.19     20.82      1.06 o
 -14  15  -3   2      4.13     22.02      1.06 o
 -13  15   3  -2      0.51     23.83      1.06 o
 -13  15  -3   2      0.54     21.72      1.06 o
 -13  15   3  -1     33.76     40.88      1.21 o
 -13  15  -3   1     33.35     40.88      1.21 o
 -13  15   3   0    294.05    316.04      2.72 o
 -13  15  -3   0    292.48    327.05      2.87 o
 -13  15   3   1    175.04    173.79      2.56 o
 -13  15  -3  -1    173.99    173.18      2.41 o
 -12  15   3  -2     17.21     26.40      1.28 o
 -12  15  -3   2     17.08     26.48      1.43 o
 -12  15   3  -1     42.38     35.15      0.98 o
 -12  15  -3   1     42.37     46.69      1.21 o
 -12  15   3   0     41.90     52.35      1.13 o
 -12  15  -3   0     41.50     55.51      1.28 o
 -12  15   3   1     26.19     37.41      1.06 o
 -12  15  -3  -1     25.82     40.28      1.21 o
 -12  15   3   2      1.84      3.85      0.68 o
 -12  15  -3  -2      1.85      3.62      0.75 o
 -11  15   3  -2      6.91      7.77      0.68 o
 -11  15  -3   2      6.83      9.43      0.83 o
 -11  15   3  -1     28.88     29.19      0.83 o
 -11  15  -3   1     28.81     30.32      1.06 o
 -11  15   3   0     85.88     78.22      1.28 o
 -11  15  -3   0     85.67     83.35      1.51 o
 -11  15   3   1    147.21    146.48      1.66 o
 -11  15  -3  -1    146.29    152.21      1.96 o
 -11  15   3   2     11.65     13.95      0.75 o
 -11  15  -3  -2     11.61     17.88      0.91 o
 -10  15   3  -2     17.58     16.59      0.75 o
 -10  15  -3   2     17.72     16.44      0.91 o
 -10  15   3  -1     39.56     44.20      1.06 o
 -10  15  -3   1     39.75     44.50      1.13 o
 -10  15   3   0      0.33      2.72      0.53 o
 -10  15  -3   0      0.34      2.87      0.68 o
 -10  15   3   1     45.23     44.65      0.91 o
 -10  15  -3  -1     44.80     46.31      1.21 o
 -10  15   3   2      8.27     12.29      0.68 o
 -10  15  -3  -2      8.11     13.12      0.91 o
  -9  15   3  -2     16.79     20.29      0.75 o
  -9  15  -3   2     17.05     20.52      0.91 o
  -9  15   3  -1     87.67     85.76      1.21 o
  -9  15  -3   1     87.93     84.63      1.73 o
  -9  15   3   0     27.99     27.46      0.83 o
  -9  15  -3   0     27.55     26.55      1.06 o
  -9  15   3   1     71.34     72.03      1.21 o
  -9  15  -3  -1     70.96     74.97      1.51 o
  -9  15   3   2     21.22     28.81      0.83 o
  -9  15  -3  -2     21.07     27.46      1.13 o
  -8  15   3  -2      4.91     20.37      0.75 o
  -8  15  -3   2      4.80     10.94      0.91 o
  -8  15   3  -1    111.64     80.10      1.21 o
  -8  15  -3   1    111.55    101.00      1.73 o
  -8  15   3   0    705.73    710.22      3.55 o
  -8  15  -3   0    702.43    718.07      4.53 o
  -8  15   3   1    175.43    174.01      1.73 o
  -8  15  -3  -1    174.78    176.35      2.19 o
  -8  15   3   2     22.42     18.56      0.75 o
  -8  15  -3  -2     22.54     15.61      0.98 o
  -7  15   3  -2      5.71     22.55      0.83 o
  -7  15  -3   2      5.83     24.21      1.06 o
  -7  15   3  -1    111.02    117.74      1.51 o
  -7  15  -3   1    110.07    119.40      1.89 o
  -7  15   3   0    713.92    701.78      3.70 o
  -7  15  -3   0    711.35    714.90      4.22 o
  -7  15   3   1    174.16    157.34      1.58 o
  -7  15  -3  -1    173.09    150.48      2.04 o
  -7  15   3   2     21.42     20.44      0.75 o
  -7  15  -3  -2     21.11     23.01      1.06 o
  -6  15   3  -2     18.23     13.80      0.75 o
  -6  15  -3   2     18.17     19.54      0.98 o
  -6  15   3  -1     93.02     74.90      1.21 o
  -6  15  -3   1     92.98     71.58      1.51 o
  -6  15   3   0     24.77     26.17      0.91 o
  -6  15  -3   0     24.62     23.99      1.13 o
  -6  15   3   1     68.68     71.81      1.21 o
  -6  15  -3  -1     67.84     69.54      1.73 o
  -6  15   3   2     21.60     28.21      0.83 o
  -6  15  -3  -2     21.29     28.81      1.21 o
  -5  15   3  -2     16.38     17.80      0.83 o
  -5  15  -3   2     16.36     17.27      1.06 o
  -5  15   3  -1     42.47     43.45      1.06 o
  -5  15  -3   1     42.46     43.52      1.36 o
  -5  15   3   0      0.72      2.64      0.60 o
  -5  15  -3   0      0.71      2.72      0.83 o
  -5  15   3   1     48.10     43.07      0.98 o
  -5  15  -3  -1     48.14     46.09      1.28 o
  -5  15   3   2      8.23     12.75      0.75 o
  -5  15  -3  -2      8.00     14.56      0.98 o
  -4  15   3  -2      7.80      8.00      0.75 o
  -4  15  -3   2      7.89      7.01      0.83 o
  -4  15   3  -1     29.81     29.34      0.98 o
  -4  15  -3   1     29.49     29.04      1.21 o
  -4  15   3   0     84.28     78.22      1.36 o
  -4  15  -3   0     83.90     81.24      1.58 o
  -4  15   3   1    152.18    143.76      1.81 o
  -4  15  -3  -1    150.59    150.78      2.11 o
  -4  15   3   2     12.15     16.29      0.83 o
  -4  15  -3  -2     12.12     17.73      0.98 o
  -3  15   3  -2     16.92     23.08      1.13 o
  -3  15  -3   2     17.05     32.81      1.58 o
  -3  15   3  -1     42.95     53.33      1.21 o
  -3  15  -3   1     42.76     52.87      1.51 o
  -3  15   3   0     39.86     50.76      1.13 o
  -3  15  -3   0     39.74     53.18      1.21 o
  -3  15   3   1     25.07     36.13      0.98 o
  -3  15  -3  -1     24.66     38.32      1.13 o
  -3  15   3   2      1.79      3.02      0.60 o
  -3  15  -3  -2      1.86      3.55      0.68 o
  -2  15   3  -2      0.48     19.23      0.83 o
  -2  15  -3   2      0.46     26.85      0.98 o
  -2  15   3  -1     36.55     40.73      1.06 o
  -2  15  -3   1     36.48     41.64      1.13 o
  -2  15   3   0    296.21    316.12      2.49 o
  -2  15  -3   0    295.62    320.87      2.64 o
  -2  15   3   1    171.89    162.70      2.49 o
  -2  15  -3  -1    171.23    162.77      2.49 o
  -1  15   3  -2      4.05     26.25      0.98 o
  -1  15  -3   2      4.12     32.51      1.06 o
 -12  16   3  -2      1.37      4.07      0.75 o
 -12  16  -3   2      1.40      4.90      0.83 o
 -12  16   3  -1    172.90    160.66      3.09 o
 -12  16  -3   1    171.32    160.89      2.56 o
 -11  16   3  -2      5.64      7.92      0.75 o
 -11  16  -3   2      5.57      6.86      0.83 o
 -11  16   3  -1     11.95     16.52      0.83 o
 -11  16  -3   1     11.86     15.84      0.91 o
 -11  16   3   0     43.96     42.47      1.13 o
 -11  16  -3   0     43.61     42.54      1.21 o
 -10  16   3  -2     43.83     38.54      1.06 o
 -10  16  -3   2     44.11     37.64      1.28 o
 -10  16   3  -1     94.16     84.10      1.36 o
 -10  16  -3   1     93.78     79.65      1.66 o
 -10  16   3   0     46.03     37.56      1.06 o
 -10  16  -3   0     46.21     36.51      1.28 o
 -10  16   3   1    344.75    287.68      2.19 o
 -10  16  -3  -1    343.10    362.96      3.17 o
  -9  16   3  -2     13.06     13.58      0.83 o
  -9  16  -3   2     12.76     15.92      0.98 o
  -9  16   3  -1    173.17    164.51      1.96 o
  -9  16  -3   1    172.68    164.36      2.26 o
  -9  16   3   0     93.94     89.76      1.51 o
  -9  16  -3   0     93.67     87.95      1.73 o
  -9  16   3   1     56.21     61.70      1.13 o
  -9  16  -3  -1     56.05     64.26      1.51 o
  -9  16   3   2     16.68     21.72      0.83 o
  -9  16  -3  -2     16.77     23.01      1.13 o
  -8  16   3  -2      0.01      1.81      0.68 <
  -8  16  -3   2      0.00      1.28      0.75 <
  -8  16   3  -1     52.22     47.59      1.21 o
  -8  16  -3   1     52.36     48.80      1.36 o
  -8  16   3   0      0.36      1.81      0.68 <
  -8  16  -3   0      0.36      1.66      0.83 <
  -8  16   3   1      0.78      2.26      0.68 o
  -8  16  -3  -1      0.77      3.62      0.83 o
  -8  16   3   2      4.60      5.20      0.68 o
  -8  16  -3  -2      4.51      6.79      0.91 o
  -7  16   3  -2     11.78     19.99      0.91 o
  -7  16  -3   2     11.88     19.84      1.06 o
  -7  16   3  -1    168.82    162.32      2.11 o
  -7  16  -3   1    169.29    162.24      2.26 o
  -7  16   3   0     93.39    100.09      1.51 o
  -7  16  -3   0     92.84    103.41      1.81 o
  -7  16   3   1     54.97     62.15      1.21 o
  -7  16  -3  -1     54.24     62.38      1.51 o
  -7  16   3   2     16.65     19.38      0.91 o
  -7  16  -3  -2     16.46     23.38      1.13 o
  -6  16   3  -2     43.38     37.49      1.13 o
  -6  16  -3   2     43.30     38.24      1.28 o
  -6  16   3  -1     93.84     78.07      1.51 o
  -6  16  -3   1     93.59     73.24      1.73 o
  -6  16   3   0     43.53     34.62      1.06 o
  -6  16  -3   0     43.18     34.02      1.36 o
  -6  16   3   1    345.38    344.02      2.72 o
  -6  16  -3  -1    342.14    350.59      3.47 o
  -5  16   3  -2      6.13      9.58      0.91 o
  -5  16  -3   2      6.18      9.58      1.06 o
  -5  16   3  -1     12.41     15.61      0.98 o
  -5  16  -3   1     12.57     15.99      1.13 o
  -5  16   3   0     40.12     38.77      1.13 o
  -5  16  -3   0     40.61     40.88      1.36 o
  -4  16   3  -2      1.62      6.11      0.83 o
  -4  16  -3   2      1.58      4.53      0.91 o
  -4  16   3  -1    165.51    154.32      2.72 o
  -4  16  -3   1    165.80    151.46      2.64 o
   0   0   4   0  18722.70  20669.10     95.34 o
   0   1   4  -2      0.61      0.23      0.15 <
   0   1   4  -1    246.02    325.32      0.98 o
   0   1   4   0    956.82   1063.90      2.04 o
   0   1   4   1    883.12    991.64      2.04 o
   0   1   4   2    131.92    116.54      0.60 o
  -1   2   4  -2     29.91     28.66      0.23 o
  -1   2  -4   2     30.13     27.53      0.23 o
  -1   2   4  -1     34.03     57.32      0.23 o
  -1   2  -4   1     35.46     49.03      0.30 o
  -1   2   4   0    171.04    188.64      0.45 o
  -1   2  -4   0    173.46    171.37      0.53 o
  -1   2   4   1    966.24   1021.29      1.21 o
  -1   2  -4  -1    973.57    923.91      1.06 o
  -1   2   4   2      3.10      5.66      0.15 o
  -1   2  -4  -2      3.06      1.73      0.08 o
   0   2   4  -2      1.03      1.43      0.08 o
   0   2  -4   2      1.01      1.51      0.08 o
   0   2   4  -1     59.52     77.61      0.30 o
   0   2  -4   1     60.81     57.78      0.30 o
   0   2   4   0     83.00     97.53      0.38 o
   0   2  -4   0     84.48     83.42      0.30 o
   0   2   4   1    237.08    244.84      0.60 o
   0   2  -4  -1    238.58    209.84      0.53 o
   0   2   4   2     19.33     24.59      0.23 o
   0   2  -4  -2     19.55     13.12      0.15 o
  -2   3   4  -2      7.41      7.92      0.15 o
  -2   3  -4   2      7.37      6.64      0.23 o
  -2   3   4  -1     55.96     53.40      0.30 o
  -2   3  -4   1     55.59     50.08      0.38 o
  -2   3   4   0    278.20    315.44      0.68 o
  -2   3  -4   0    282.69    277.27      0.83 o
  -2   3   4   1    128.60    126.42      0.45 o
  -2   3  -4  -1    129.55    112.16      0.53 o
  -2   3   4   2     28.09     31.68      0.23 o
  -2   3  -4  -2     27.93     28.13      0.30 o
  -1   3   4  -2      8.44      8.07      0.15 o
  -1   3  -4   2      8.69      8.37      0.23 o
  -1   3   4  -1     51.44     51.37      0.30 o
  -1   3  -4   1     51.19     47.59      0.30 o
  -1   3   4   0    295.91    314.23      0.68 o
  -1   3  -4   0    301.32    310.68      0.83 o
  -1   3   4   1    123.17    123.40      0.45 o
  -1   3  -4  -1    124.72    112.92      0.53 o
  -1   3   4   2     27.87     31.60      0.23 o
  -1   3  -4  -2     27.94     31.00      0.30 o
   0   3   4  -2      9.96      8.00      0.15 o
   0   3  -4   2      9.92      7.84      0.23 o
   0   3   4  -1      0.99      2.04      0.08 o
   0   3  -4   1      1.30      1.58      0.15 o
   0   3   4   0     32.00     30.93      0.23 o
   0   3  -4   0     32.79     29.72      0.30 o
   0   3   4   1    521.09    551.37      0.98 o
   0   3  -4  -1    525.73    513.66      1.21 o
   0   3   4   2      6.51      6.49      0.15 o
   0   3  -4  -2      6.57      6.19      0.15 o
  -3   4   4  -2     36.77     33.11      0.30 o
  -3   4  -4   2     36.24     34.09      0.53 o
  -3   4   4  -1    132.94    130.64      0.53 o
  -3   4  -4   1    132.84    118.19      0.91 o
  -3   4   4   0     90.75    115.33      0.45 o
  -3   4  -4   0     90.98     76.03      0.75 o
  -3   4   4   1    132.56    167.60      0.60 o
  -3   4  -4  -1    135.10    163.45      1.06 o
  -3   4   4   2     44.11     36.51      0.30 o
  -3   4  -4  -2     44.20     38.47      0.53 o
  -2   4   4  -2     20.17     19.54      0.23 o
  -2   4  -4   2     20.10     21.87      0.45 o
  -2   4   4  -1    113.00    121.51      0.53 o
  -2   4  -4   1    114.44    105.37      0.83 o
  -2   4   4   0    573.16    621.22      1.28 o
  -2   4  -4   0    585.58    612.92      2.26 o
  -2   4   4   1     29.92     45.26      0.30 o
  -2   4  -4  -1     29.81     44.58      0.53 o
  -2   4   4   2     18.86     31.38      0.30 o
  -2   4  -4  -2     18.81     34.02      0.45 o
  -1   4   4  -2     39.72     32.06      0.30 o
  -1   4  -4   2     39.92     32.13      0.53 o
  -1   4   4  -1    143.87    127.47      0.53 o
  -1   4  -4   1    142.52    136.98      0.83 o
  -1   4   4   0     96.27    114.65      0.53 o
  -1   4  -4   0     95.91    115.18      0.83 o
  -1   4   4   1    142.07    171.97      0.60 o
  -1   4  -4  -1    143.64    170.92      0.98 o
  -1   4   4   2     41.84     34.70      0.30 o
  -1   4  -4  -2     42.07     32.51      0.53 o
   0   4   4  -2     80.60     55.59      0.38 o
   0   4  -4   2     80.53     56.04      0.53 o
   0   4   4  -1     14.24     21.04      0.23 o
   0   4  -4   1     14.40     21.50      0.38 o
   0   4   4   0    578.50    636.00      1.13 o
   0   4  -4   0    589.73    638.64      2.04 o
   0   4   4   1    112.45    152.44      0.60 o
   0   4  -4  -1    113.31    153.95      0.91 o
   0   4   4   2      8.06      8.37      0.15 o
   0   4  -4  -2      8.26      9.43      0.38 o
  -4   5   4  -2     15.59     13.20      0.23 o
  -4   5  -4   2     15.66     13.95      0.38 o
  -4   5   4  -1    298.69    307.22      0.98 o
  -4   5  -4   1    295.29    313.70      1.73 o
  -4   5   4   0     29.33     30.85      0.30 o
  -4   5  -4   0     27.37     26.02      0.53 o
  -4   5   4   1     61.89     74.97      0.45 o
  -4   5  -4  -1     62.78     75.65      0.83 o
  -4   5   4   2     33.64     30.10      0.30 o
  -4   5  -4  -2     33.46     29.87      0.53 o
  -3   5   4  -2     35.37     30.32      0.30 o
  -3   5  -4   2     35.57     32.89      0.60 o
  -3   5   4  -1    257.34    275.99      0.83 o
  -3   5  -4   1    258.81    271.46      1.43 o
  -3   5   4   0     54.19     76.03      0.45 o
  -3   5  -4   0     54.06     81.61      0.83 o
  -3   5   4   1    218.81    286.85      0.83 o
  -3   5  -4  -1    223.83    287.91      1.58 o
  -3   5   4   2     21.15     22.10      0.30 o
  -3   5  -4  -2     21.29     23.08      0.53 o
  -2   5   4  -2     37.18     30.17      0.30 o
  -2   5  -4   2     36.75     27.00      0.45 o
  -2   5   4  -1    232.81    277.12      0.91 o
  -2   5  -4   1    227.44    280.21      1.51 o
  -2   5   4   0     54.50     84.55      0.45 o
  -2   5  -4   0     54.07     85.31      0.75 o
  -2   5   4   1    253.68    297.64      0.91 o
  -2   5  -4  -1    256.00    305.48      1.58 o
  -2   5   4   2     19.10     21.57      0.30 o
  -2   5  -4  -2     19.17     23.83      0.53 o
  -1   5   4  -2     17.35     13.88      0.23 o
  -1   5  -4   2     17.14     15.92      0.45 o
  -1   5   4  -1    323.60    304.12      0.91 o
  -1   5  -4   1    321.04    306.61      1.36 o
  -1   5   4   0     20.24     30.02      0.30 o
  -1   5  -4   0     17.92     26.55      0.45 o
  -1   5   4   1     55.40     72.26      0.45 o
  -1   5  -4  -1     57.37     73.39      0.75 o
  -1   5   4   2     36.56     33.49      0.30 o
  -1   5  -4  -2     36.59     36.51      0.60 o
   0   5   4  -2     24.18     22.18      0.30 o
   0   5  -4   2     24.02     21.80      0.38 o
   0   5   4  -1     99.93    104.92      0.53 o
   0   5  -4   1     98.85    103.71      0.83 o
   0   5   4   0   1183.60   1210.91      2.19 o
   0   5  -4   0   1163.60   1224.11      3.55 o
   0   5   4   1     83.21     82.59      0.45 o
   0   5  -4  -1     82.79     77.54      0.75 o
   0   5   4   2     35.67     27.61      0.30 o
   0   5  -4  -2     35.74     28.96      0.45 o
  -5   6   4  -2     17.36     12.75      0.23 o
  -5   6  -4   2     17.19     16.07      0.45 o
  -5   6   4  -1     63.78     78.07      0.53 o
  -5   6  -4   1     65.48     73.69      0.60 o
  -5   6   4   0    101.43    128.98      0.68 o
  -5   6  -4   0    102.90    126.04      1.06 o
  -5   6   4   1    196.59    218.29      0.91 o
  -5   6  -4  -1    197.62    222.66      1.51 o
  -5   6   4   2     22.11     17.27      0.30 o
  -5   6  -4  -2     22.42     19.23      0.53 o
  -4   6   4  -2     21.03     18.71      0.30 o
  -4   6  -4   2     21.16     18.63      0.53 o
  -4   6   4  -1    161.46    169.18      0.75 o
  -4   6  -4   1    156.81    157.34      1.13 o
  -4   6   4   0    150.19    145.95      0.75 o
  -4   6  -4   0    148.90    143.99      1.21 o
  -4   6   4   1    159.37    191.96      0.83 o
  -4   6  -4  -1    157.99    196.04      1.36 o
  -4   6   4   2      2.46      5.05      0.23 o
  -4   6  -4  -2      2.68      4.15      0.38 o
  -3   6   4  -2     16.45     11.92      0.23 o
  -3   6  -4   2     16.26     12.52      0.38 o
  -3   6   4  -1      6.29      8.37      0.23 o
  -3   6  -4   1      6.07      7.84      0.30 o
  -3   6   4   0   1240.02   1233.39      2.04 o
  -3   6  -4   0   1220.11   1245.46      3.17 o
  -3   6   4   1     10.91     20.37      0.30 o
  -3   6  -4  -1     10.41     20.44      0.53 o
  -3   6   4   2     87.49     65.02      0.45 o
  -3   6  -4  -2     87.54     63.74      0.75 o
  -2   6   4  -2     25.63     21.27      0.30 o
  -2   6  -4   2     25.47     22.18      0.60 o
  -2   6   4  -1    183.24    179.07      0.75 o
  -2   6  -4   1    183.64    181.78      1.28 o
  -2   6   4   0    154.03    144.52      0.68 o
  -2   6  -4   0    152.93    145.20      1.13 o
  -2   6   4   1    170.77    195.66      0.83 o
  -2   6  -4  -1    173.60    201.39      1.36 o
  -2   6   4   2      2.30      5.36      0.23 o
  -2   6  -4  -2      2.18      7.69      0.38 o
  -1   6   4  -2     15.61     12.75      0.23 o
  -1   6  -4   2     15.65     13.65      0.45 o
  -1   6   4  -1     57.91     83.88      0.45 o
  -1   6  -4   1     57.01     81.16      0.75 o
  -1   6   4   0     85.00    122.19      0.60 o
  -1   6  -4   0     86.80    120.83      0.98 o
  -1   6   4   1    177.68    211.05      0.75 o
  -1   6  -4  -1    178.02    217.99      1.36 o
  -1   6   4   2     25.40     17.50      0.30 o
  -1   6  -4  -2     25.23     19.31      0.45 o
   0   6   4  -2     18.01     18.93      0.30 o
   0   6  -4   2     17.75     19.46      0.38 o
   0   6   4  -1    209.33    199.58      0.83 o
   0   6  -4   1    205.45    196.94      1.21 o
   0   6   4   0     15.44     23.76      0.30 o
   0   6  -4   0     16.55     24.29      0.45 o
   0   6   4   1     15.11     26.93      0.30 o
   0   6  -4  -1     15.82     28.96      0.53 o
   0   6  -4  -2      0.04      7.17      0.38 o
  -6   7   4  -2     21.11     20.14      0.38 o
  -6   7  -4   2     21.07     19.61      0.60 o
  -6   7   4  -1      3.29      6.41      0.23 o
  -6   7  -4   1      3.52      5.96      0.30 o
  -6   7   4   0     71.28     80.63      0.60 o
  -6   7  -4   0     70.18     73.01      0.83 o
  -6   7   4   1      8.49     13.35      0.30 o
  -6   7  -4  -1      8.97     14.33      0.53 o
  -6   7   4   2    136.24    101.60      0.68 o
  -6   7  -4  -2    136.36    105.15      1.21 o
  -5   7   4  -2     25.42     28.06      0.38 o
  -5   7  -4   2     24.45     29.94      0.75 o
  -5   7   4  -1     11.31     15.92      0.30 o
  -5   7  -4   1     10.99     16.90      0.45 o
  -5   7   4   0     27.97     40.96      0.45 o
  -5   7  -4   0     29.16     44.05      0.68 o
  -5   7   4   1    158.11    174.24      0.91 o
  -5   7  -4  -1    159.59    179.89      1.43 o
  -5   7   4   2      3.32      4.98      0.23 o
  -5   7  -4  -2      3.30      7.69      0.45 o
  -4   7   4  -2     40.18     26.17      0.38 o
  -4   7  -4   2     40.05     29.94      0.60 o
  -4   7   4  -1    123.13    122.64      0.75 o
  -4   7  -4   1    122.49    123.17      1.13 o
  -4   7   4   0     28.14     30.17      0.38 o
  -4   7  -4   0     26.86     31.60      0.68 o
  -4   7   4   1    114.00    126.79      0.68 o
  -4   7  -4  -1    116.82    103.33      1.06 o
  -4   7   4   2     94.60     78.52      0.60 o
  -4   7  -4  -2     95.90     83.57      1.06 o
  -3   7   4  -2     40.09     27.61      0.38 o
  -3   7  -4   2     39.76     27.98      0.53 o
  -3   7   4  -1    119.64    122.57      0.68 o
  -3   7  -4   1    116.62    124.15      1.13 o
  -3   7   4   0     26.87     29.04      0.38 o
  -3   7  -4   0     26.38     30.40      0.60 o
  -3   7   4   1    109.41    124.46      0.68 o
  -3   7  -4  -1    109.61    117.29      1.06 o
  -3   7   4   2     95.44     74.67      0.53 o
  -3   7  -4  -2     94.87     70.90      0.91 o
  -2   7   4  -2     35.43     28.06      0.38 o
  -2   7  -4   2     36.23     31.83      0.60 o
  -2   7   4  -1     12.35     15.84      0.30 o
  -2   7  -4   1     12.48     16.44      0.45 o
  -2   7   4   0     30.72     43.07      0.38 o
  -2   7  -4   0     32.44     43.67      0.68 o
  -2   7   4   1    161.84    175.60      0.83 o
  -2   7  -4  -1    163.97    182.99      1.36 o
  -2   7   4   2      3.88      5.96      0.23 o
  -2   7  -4  -2      3.88      6.19      0.38 o
  -1   7   4  -2     21.47     20.44      0.45 o
  -1   7  -4   2     21.23     23.38      0.60 o
  -1   7   4  -1      3.29      6.71      0.23 o
  -1   7  -4   1      3.32      7.32      0.38 o
  -1   7   4   0     74.41     85.16      0.60 o
  -1   7  -4   0     73.62     85.91      0.98 o
  -1   7   4   1      9.51     14.56      0.30 o
  -1   7  -4  -1      8.83     14.78      0.45 o
  -1   7   4   2    137.74    102.73      0.60 o
  -1   7  -4  -2    138.76    103.86      0.98 o
   0   7   4  -2     38.32     27.61      0.45 o
   0   7  -4   2     38.02     29.79      0.60 o
   0   7   4  -1    100.96     98.96      0.68 o
   0   7  -4   1     99.80     96.85      0.91 o
   0   7  -4   0      1.19      8.00      0.38 o
   0   7   4   1     25.37     44.28      0.45 o
   0   7  -4  -1     26.35     44.58      0.75 o
   0   7   4   2     71.20     73.16      0.60 o
   0   7  -4  -2     71.67     76.33      0.91 o
  -7   8   4  -2     34.31     20.82      0.38 o
  -7   8  -4   2     34.51     20.67      0.53 o
  -7   8   4  -1      9.00      9.58      0.30 o
  -7   8  -4   1      8.86     10.11      0.45 o
  -7   8   4   0     67.58     54.76      0.53 o
  -7   8  -4   0     70.44     56.50      0.83 o
  -7   8   4   1     96.12     89.91      0.68 o
  -7   8  -4  -1     96.18     91.49      1.13 o
  -7   8   4   2    175.05    151.53      0.91 o
  -7   8  -4  -2    175.37    158.17      1.51 o
  -6   8   4  -2      2.48      6.11      0.30 o
  -6   8  -4   2      2.34      8.75      0.60 o
  -6   8   4  -1     34.43     29.57      0.45 o
  -6   8  -4   1     35.94     29.27      0.68 o
  -6   8   4   0    609.06    566.84      1.81 o
  -6   8  -4   0    611.63    592.56      2.79 o
  -6   8   4   1     54.75     63.66      0.60 o
  -6   8  -4  -1     56.56     60.04      0.91 o
  -6   8   4   2      0.10     11.62      0.38 o
  -6   8  -4  -2      0.10     10.79      0.60 o
  -5   8   4  -2     21.94     18.71      0.38 o
  -5   8  -4   2     22.02     19.76      0.75 o
  -5   8   4  -1     49.98     39.67      0.45 o
  -5   8  -4   1     49.05     42.09      0.83 o
  -5   8   4   0     46.92     57.85      0.53 o
  -5   8  -4   0     46.71     60.19      0.91 o
  -5   8   4   1    117.37    110.43      0.75 o
  -5   8  -4  -1    118.87    125.89      1.28 o
  -5   8   4   2     15.30     21.04      0.38 o
  -5   8  -4  -2     15.57     15.69      0.60 o
  -4   8   4  -2     11.83     13.28      0.30 o
  -4   8  -4   2     11.73     16.82      0.68 o
  -4   8   4  -1     97.68    101.75      0.68 o
  -4   8  -4   1     96.82    103.03      1.13 o
  -4   8   4   0     11.33     14.78      0.30 o
  -4   8  -4   0     12.26     15.24      0.53 o
  -4   8   4   1    198.35    217.08      0.98 o
  -4   8  -4  -1    202.79    225.15      1.58 o
  -4   8   4   2     18.77     18.71      0.38 o
  -4   8  -4  -2     19.16     15.46      0.60 o
  -3   8   4  -2     22.06     18.86      0.38 o
  -3   8  -4   2     21.88     19.54      0.68 o
  -3   8   4  -1     56.17     48.73      0.53 o
  -3   8  -4   1     56.12     50.01      0.83 o
  -3   8   4   0     50.30     56.50      0.53 o
  -3   8  -4   0     50.29     58.53      0.83 o
  -3   8   4   1    110.16    123.10      0.75 o
  -3   8  -4  -1    110.47    128.98      1.21 o
  -3   8   4   2     15.47     21.57      0.38 o
  -3   8  -4  -2     15.26     21.65      0.68 o
  -2   8   4  -2      2.86      6.49      0.30 o
  -2   8  -4   2      2.98      6.94      0.53 o
  -2   8   4  -1     27.59     26.02      0.38 o
  -2   8  -4   1     27.18     31.23      0.60 o
  -2   8   4   0    618.89    572.57      1.51 o
  -2   8  -4   0    627.80    580.34      2.41 o
  -2   8   4   1     55.48     68.41      0.60 o
  -2   8  -4  -1     54.85     71.28      0.98 o
  -2   8   4   2      0.40     11.31      0.38 o
  -2   8  -4  -2      0.44     10.71      0.60 o
  -1   8   4  -2     34.03     20.97      0.38 o
  -1   8  -4   2     33.64     21.04      0.53 o
  -1   8   4  -1      8.61     10.03      0.30 o
  -1   8  -4   1      8.87      9.05      0.38 o
  -1   8   4   0     70.95     54.99      0.53 o
  -1   8  -4   0     73.65     55.14      0.98 o
  -1   8   4   1     90.77     99.94      0.75 o
  -1   8  -4  -1     91.77    104.32      1.06 o
  -1   8   4   2    179.36    156.96      0.83 o
  -1   8  -4  -2    180.29    165.34      1.28 o
   0   8   4  -2      9.00      8.45      0.30 o
   0   8  -4   2      8.94      8.00      0.45 o
   0   8   4  -1     12.28     21.35      0.38 o
   0   8  -4   1     12.11     20.82      0.53 o
   0   8   4   0     49.31     48.42      0.53 o
   0   8  -4   0     49.48     45.11      0.75 o
   0   8   4   1    476.32    488.47      1.66 o
   0   8  -4  -1    483.05    474.74      2.34 o
   0   8   4   2      1.25      6.03      0.30 o
   0   8  -4  -2      1.20      6.71      0.45 o
  -8   9   4  -2     10.88     10.18      0.38 o
  -8   9  -4   2     10.89      9.81      0.45 o
  -8   9   4  -1     21.59     24.59      0.45 o
  -8   9  -4   1     20.99     23.08      0.60 o
  -8   9   4   0      0.40      6.03      0.30 o
  -8   9  -4   0      0.49      6.34      0.45 o
  -8   9   4   1    226.38    258.34      1.28 o
  -8   9  -4  -1    228.55    264.45      2.11 o
  -8   9   4   2     58.69     63.43      0.68 o
  -8   9  -4  -2     58.82     66.23      1.06 o
  -7   9   4  -2      4.65      8.00      0.38 o
  -7   9  -4   2      4.63     10.03      0.53 o
  -7   9   4  -1     96.23     91.04      0.83 o
  -7   9  -4   1     97.08     88.63      1.13 o
  -7   9   4   0     98.71     91.27      0.75 o
  -7   9  -4   0     98.10     93.15      1.13 o
  -7   9   4   1     39.19     51.59      0.60 o
  -7   9  -4  -1     40.52     55.44      0.91 o
  -7   9   4   2     62.33     69.02      0.83 o
  -7   9  -4  -2     62.79     64.57      1.28 o
  -6   9   4  -2      1.65      5.20      0.30 o
  -6   9  -4   2      1.69      9.43      0.53 o
  -6   9   4  -1     64.33     64.79      0.68 o
  -6   9  -4   1     62.12     65.85      1.06 o
  -6   9   4   0      4.69      7.17      0.30 o
  -6   9  -4   0      4.93      6.56      0.45 o
  -6   9   4   1    186.33    197.02      1.06 o
  -6   9  -4  -1    187.70    205.01      1.89 o
  -6   9   4   2     18.16     24.59      0.45 o
  -6   9  -4  -2     18.26     21.65      0.75 o
  -5   9   4  -2     36.85     28.59      0.45 o
  -5   9  -4   2     36.97     30.47      0.75 o
  -5   9   4  -1      4.33      4.07      0.30 o
  -5   9  -4   1      4.46      4.22      0.45 o
  -5   9   4   0     18.25     20.59      0.38 o
  -5   9  -4   0     19.12     23.38      0.68 o
  -5   9   4   1    350.01    345.38      1.43 o
  -5   9  -4  -1    354.31    360.02      2.34 o
  -5   9   4   2    104.33     90.06      0.75 o
  -5   9  -4  -2    105.23     94.89      1.13 o
  -4   9   4  -2     34.90     27.08      0.45 o
  -4   9  -4   2     34.79     29.94      0.68 o
  -4   9   4  -1      4.89      4.07      0.23 o
  -4   9  -4   1      4.96      4.00      0.45 o
  -4   9   4   0     20.54     23.76      0.38 o
  -4   9  -4   0     20.91     23.53      0.68 o
  -4   9   4   1    317.58    341.84      1.28 o
  -4   9  -4  -1    321.76    345.83      2.19 o
  -4   9   4   2    106.56     89.38      0.75 o
  -4   9  -4  -2    106.18     94.74      1.13 o
  -3   9   4  -2      0.63      7.09      0.30 o
  -3   9  -4   2      0.66      9.43      0.53 o
  -3   9   4  -1     63.14     58.83      0.53 o
  -3   9  -4   1     63.23     46.24      0.83 o
  -3   9   4   0      3.67      7.01      0.30 o
  -3   9  -4   0      3.79      8.00      0.53 o
  -3   9   4   1    177.01    194.98      1.06 o
  -3   9  -4  -1    180.21    198.75      1.58 o
  -3   9   4   2     16.03     24.66      0.53 o
  -3   9  -4  -2     15.81     21.35      0.75 o
  -2   9   4  -2      4.67      7.47      0.30 o
  -2   9  -4   2      4.57      9.35      0.53 o
  -2   9   4  -1     91.44     79.58      0.68 o
  -2   9  -4   1     88.37     76.86      1.06 o
  -2   9   4   0     90.64     85.61      0.68 o
  -2   9  -4   0     90.53     81.84      1.06 o
  -2   9   4   1     41.43     54.31      0.53 o
  -2   9  -4  -1     41.72     55.89      0.98 o
  -2   9   4   2     60.40     69.09      0.75 o
  -2   9  -4  -2     60.09     59.66      1.36 o
  -1   9   4  -2     11.99     10.86      0.38 o
  -1   9  -4   2     11.85     11.24      0.53 o
  -1   9   4  -1     25.61     23.53      0.45 o
  -1   9  -4   1     25.15     27.08      0.75 o
  -1   9   4   0      0.06      5.66      0.30 o
  -1   9  -4   0      0.11      6.19      0.45 o
  -1   9   4   1    237.36    258.11      1.21 o
  -1   9  -4  -1    240.84    266.26      1.89 o
  -1   9   4   2     55.33     66.75      0.60 o
  -1   9  -4  -2     56.19     69.62      0.98 o
   0   9   4  -2     14.56     10.56      0.38 o
   0   9  -4   2     14.67     11.16      0.53 o
   0   9   4  -1     75.77     62.98      0.68 o
   0   9  -4   1     77.47     50.08      0.83 o
   0   9   4   0     81.80    101.07      0.91 o
   0   9  -4   0     88.45    103.56      1.13 o
   0   9   4   1     39.33     31.53      0.53 o
   0   9  -4  -1     41.58     32.51      0.75 o
   0   9   4   2     11.80     16.44      0.38 o
   0   9  -4  -2     12.06     18.33      0.60 o
  -9  10   4  -2     10.68      6.64      0.38 o
  -9  10  -4   2     11.19      7.84      0.53 o
  -9  10   4  -1     11.95     17.20      0.45 o
  -9  10  -4   1     11.24     17.42      0.60 o
  -9  10   4   0     35.85     28.51      0.53 o
  -9  10  -4   0     37.88     28.66      0.75 o
  -9  10   4   1      1.88     11.39      0.38 o
  -9  10  -4  -1      1.92     10.41      0.60 o
  -9  10   4   2      5.15      6.26      0.38 o
  -9  10  -4  -2      5.45      7.32      0.60 o
  -8  10   4  -2     24.09     18.86      0.45 o
  -8  10  -4   2     23.85     19.46      0.68 o
  -8  10   4  -1     12.89     12.60      0.45 o
  -8  10  -4   1     12.37     13.43      0.60 o
  -8  10   4   0     50.74     50.84      0.68 o
  -8  10  -4   0     52.10     51.29      0.98 o
  -8  10   4   1    175.50    198.90      1.21 o
  -8  10  -4  -1    176.38    190.23      1.66 o
  -8  10   4   2      9.56     14.18      0.45 o
  -8  10  -4  -2      9.67     13.65      0.68 o
  -7  10   4  -2      5.07     12.97      0.45 o
  -7  10  -4   2      4.80     16.44      0.75 o
  -7  10   4  -1     37.18     34.62      0.53 o
  -7  10  -4   1     37.80     37.71      0.83 o
  -7  10   4   0     21.12     25.80      0.53 o
  -7  10  -4   0     20.10     23.99      0.75 o
  -7  10   4   1    225.90    251.85      1.36 o
  -7  10  -4  -1    228.81    262.19      1.96 o
  -7  10   4   2      7.88      7.84      0.38 o
  -7  10  -4  -2      7.99      9.20      0.60 o
  -6  10   4  -2     12.56     10.33      0.38 o
  -6  10  -4   2     12.25     11.01      0.53 o
  -6  10   4  -1     12.54     12.22      0.38 o
  -6  10  -4   1     13.09     11.77      0.60 o
  -6  10   4   0     28.69     49.25      0.60 o
  -6  10  -4   0     30.10     49.25      0.91 o
  -6  10   4   1    239.00    226.43      1.28 o
  -6  10  -4  -1    240.98    230.05      1.89 o
  -6  10   4   2     23.61     24.59      0.53 o
  -6  10  -4  -2     24.21     25.19      0.75 o
  -5  10   4  -2      1.93      2.64      0.30 o
  -5  10  -4   2      2.05      3.70      0.53 o
  -5  10   4  -1      0.26      6.19      0.38 o
  -5  10  -4   1      0.14      6.03      0.53 o
  -5  10   4   0    189.43    203.80      1.21 o
  -5  10  -4   0    199.98    205.01      1.81 o
  -5  10   4   1      1.34      2.87      0.30 o
  -5  10  -4  -1      1.14      2.41      0.45 o
  -5  10   4   2     16.88     19.84      0.45 o
  -5  10  -4  -2     16.91     18.40      0.68 o
  -4  10   4  -2     11.63      9.58      0.38 o
  -4  10  -4   2     11.66     10.48      0.53 o
  -4  10   4  -1     12.79     14.56      0.45 o
  -4  10  -4   1     12.36     15.69      0.60 o
  -4  10   4   0     34.31     50.84      0.68 o
  -4  10  -4   0     35.12     52.12      0.91 o
  -4  10   4   1    236.48    260.00      1.43 o
  -4  10  -4  -1    238.79    268.60      1.96 o
  -4  10   4   2     23.42     23.08      0.53 o
  -4  10  -4  -2     23.31     24.97      0.83 o
  -3  10   4  -2      5.85     14.10      0.53 o
  -3  10  -4   2      6.14     21.80      0.98 o
  -3  10   4  -1     35.15     35.68      0.60 o
  -3  10  -4   1     35.05     37.49      0.91 o
  -3  10   4   0     23.51     26.02      0.53 o
  -3  10  -4   0     22.97     24.36      0.75 o
  -3  10   4   1    219.79    249.82      1.43 o
  -3  10  -4  -1    218.80    259.62      2.11 o
  -3  10   4   2      8.65      8.90      0.38 o
  -3  10  -4  -2      8.73      9.28      0.68 o
  -2  10   4  -2     24.80     18.10      0.45 o
  -2  10  -4   2     24.67     20.52      0.68 o
  -2  10   4  -1     15.81     13.80      0.45 o
  -2  10  -4   1     15.50     10.71      0.60 o
  -2  10   4   0     46.14     51.14      0.60 o
  -2  10  -4   0     46.91     53.78      0.98 o
  -2  10   4   1    186.60    215.42      1.28 o
  -2  10  -4  -1    190.06    221.00      1.89 o
  -2  10   4   2      8.70     14.86      0.45 o
  -2  10  -4  -2      8.80     17.57      0.75 o
  -1  10   4  -2     11.14      6.86      0.38 o
  -1  10  -4   2     10.91      7.62      0.45 o
  -1  10   4  -1      9.49     15.31      0.38 o
  -1  10  -4   1      9.28     14.63      0.60 o
  -1  10   4   0     37.73     28.89      0.45 o
  -1  10  -4   0     38.45     29.27      0.68 o
  -1  10   4   1      2.45     10.86      0.38 o
  -1  10  -4  -1      2.43     11.47      0.53 o
  -1  10   4   2      4.85      7.17      0.38 o
  -1  10  -4  -2      4.65      7.01      0.53 o
   0  10   4  -2      5.05      3.02      0.30 o
   0  10  -4   2      5.16      3.62      0.45 o
   0  10   4  -1     19.61     27.08      0.53 o
   0  10  -4   1     18.48     30.02      0.75 o
   0  10   4   0      2.12      3.02      0.30 o
   0  10  -4   0      1.77      2.56      0.45 o
   0  10   4   1      0.36      4.00      0.38 o
   0  10  -4  -1      0.31      4.07      0.45 o
   0  10   4   2      5.02      6.11      0.38 o
   0  10  -4  -2      4.97      6.26      0.53 o
 -10  11   4  -2     21.27     21.80      0.60 o
 -10  11  -4   2     20.85     27.08      0.83 o
 -10  11   4  -1     41.81     45.71      0.75 o
 -10  11  -4   1     40.49     47.44      0.98 o
 -10  11   4   0     12.40     14.63      0.53 o
 -10  11  -4   0     12.66     15.09      0.68 o
 -10  11   4   1     28.52     29.19      0.68 o
 -10  11  -4  -1     28.88     30.40      0.91 o
 -10  11   4   2      0.47      6.64      0.45 o
 -10  11  -4  -2      0.46      9.05      0.68 o
  -9  11   4  -2     13.55     11.77      0.53 o
  -9  11  -4   2     13.61     11.99      0.68 o
  -9  11   4  -1     24.91     24.44      0.68 o
  -9  11  -4   1     25.40     24.06      0.75 o
  -9  11   4   0      6.20     15.16      0.53 o
  -9  11  -4   0      5.89     16.07      0.68 o
  -9  11   4   1      9.48      8.98      0.45 o
  -9  11  -4  -1      9.54     10.56      0.68 o
  -9  11   4   2     35.33     33.79      0.68 o
  -9  11  -4  -2     35.60     33.94      0.98 o
  -8  11   4  -2      4.29     17.27      0.60 o
  -8  11  -4   2      4.54     15.99      0.91 o
  -8  11   4  -1    220.76    183.97      1.36 o
  -8  11  -4   1    223.56    188.79      1.81 o
  -8  11   4   0    573.07    483.19      2.34 o
  -8  11  -4   0    572.80    487.26      2.94 o
  -8  11   4   1    115.63    104.84      1.06 o
  -8  11  -4  -1    117.92    107.64      1.36 o
  -8  11   4   2      8.55     22.93      0.60 o
  -8  11  -4  -2      8.66     23.46      0.83 o
  -7  11   4  -2      6.45     11.09      0.45 o
  -7  11  -4   2      6.04      8.98      0.60 o
  -7  11   4  -1     53.13     53.40      0.75 o
  -7  11  -4   1     52.35     53.03      0.98 o
  -7  11   4   0     54.97     53.86      0.83 o
  -7  11  -4   0     56.78     54.84      0.98 o
  -7  11   4   1     62.17     64.11      0.83 o
  -7  11  -4  -1     62.70     64.34      1.06 o
  -7  11   4   2     10.39     12.37      0.45 o
  -7  11  -4  -2     10.76     13.58      0.68 o
  -6  11   4  -2      4.87      5.05      0.38 o
  -6  11  -4   2      4.73      4.83      0.53 o
  -6  11   4  -1     20.84     35.45      0.68 o
  -6  11  -4   1     19.08     33.26      0.83 o
  -6  11   4   0     22.72     28.51      0.60 o
  -6  11  -4   0     22.94     30.62      0.83 o
  -6  11   4   1     17.70     20.37      0.53 o
  -6  11  -4  -1     17.97     20.59      0.75 o
  -6  11   4   2     26.55     20.67      0.53 o
  -6  11  -4  -2     26.67     22.63      0.83 o
  -5  11   4  -2      4.20      3.32      0.38 o
  -5  11  -4   2      4.13      4.90      0.53 o
  -5  11   4  -1     19.54     33.26      0.68 o
  -5  11  -4   1     19.81     30.25      0.83 o
  -5  11   4   0     25.71     30.17      0.60 o
  -5  11  -4   0     25.63     23.83      0.83 o
  -5  11   4   1     13.82     22.10      0.53 o
  -5  11  -4  -1     14.16     16.97      0.75 o
  -5  11   4   2     29.85     21.12      0.53 o
  -5  11  -4  -2     30.27     22.85      0.83 o
  -4  11   4  -2      7.43     10.48      0.53 o
  -4  11  -4   2      7.69     12.07      0.68 o
  -4  11   4  -1     52.85     49.48      0.83 o
  -4  11  -4   1     54.21     51.06      1.06 o
  -4  11   4   0     52.91     50.08      0.83 o
  -4  11  -4   0     54.39     52.72      1.06 o
  -4  11   4   1     62.90     60.57      0.91 o
  -4  11  -4  -1     63.94     64.94      1.21 o
  -4  11   4   2     11.15     14.18      0.53 o
  -4  11  -4  -2     10.95     16.44      0.75 o
  -3  11   4  -2      3.92     15.61      0.75 o
  -3  11  -4   2      3.67     26.40      1.13 o
  -3  11   4  -1    220.28    164.36      1.51 o
  -3  11  -4   1    218.28    157.72      1.73 o
  -3  11   4   0    567.96    476.25      2.41 o
  -3  11  -4   0    577.18    488.17      3.17 o
  -3  11   4   1    122.47    103.64      1.06 o
  -3  11  -4  -1    122.31    112.46      1.51 o
  -3  11   4   2      9.26     19.46      0.60 o
  -3  11  -4  -2      9.22     14.33      0.98 o
  -2  11   4  -2     15.58     13.73      0.53 o
  -2  11  -4   2     15.35     14.41      0.68 o
  -2  11   4  -1     24.45     23.83      0.60 o
  -2  11  -4   1     23.46     27.23      0.83 o
  -2  11   4   0      4.94     13.88      0.45 o
  -2  11  -4   0      5.38     14.71      0.68 o
  -2  11   4   1      8.73     10.86      0.45 o
  -2  11  -4  -1      8.97     11.92      0.68 o
  -2  11   4   2     35.75     38.32      0.68 o
  -2  11  -4  -2     35.69     39.22      0.98 o
  -1  11   4  -2     19.84     22.33      0.53 o
  -1  11  -4   2     19.56     24.06      0.75 o
  -1  11   4  -1     40.51     44.50      0.68 o
  -1  11  -4   1     40.02     44.80      0.91 o
  -1  11   4   0     13.37     14.63      0.45 o
  -1  11  -4   0     13.82     14.03      0.60 o
  -1  11   4   1     29.07     28.74      0.53 o
  -1  11  -4  -1     29.69     29.42      0.75 o
  -1  11   4   2      0.62      6.79      0.45 o
  -1  11  -4  -2      0.60      7.32      0.60 o
   0  11   4  -2      0.12      9.28      0.53 o
   0  11  -4   2      0.11     21.27      0.75 o
   0  11   4  -1     13.62     20.59      0.60 o
   0  11  -4   1     13.41     20.82      0.75 o
   0  11   4   0      1.27      3.62      0.45 o
   0  11  -4   0      1.16      3.92      0.53 o
   0  11   4   1     36.47     35.68      0.68 o
   0  11  -4  -1     36.60     32.96      0.83 o
   0  11   4   2     34.45     24.21      0.68 o
   0  11  -4  -2     34.52     29.11      0.83 o
 -11  12   4  -2     58.11     57.25      1.28 o
 -11  12  -4   2     57.71     52.57      1.58 o
 -11  12   4  -1     16.20     23.08      0.75 o
 -11  12  -4   1     16.18     22.33      0.83 o
 -11  12   4   0     17.68     30.62      0.83 o
 -11  12  -4   0     17.21     32.51      0.98 o
 -11  12   4   1     14.88     15.76      0.68 o
 -11  12  -4  -1     14.66     18.03      0.83 o
 -11  12   4   2     10.42     17.88      0.68 o
 -11  12  -4  -2     10.85     21.42      0.91 o
 -10  12   4  -2      5.35     15.09      0.68 o
 -10  12  -4   2      5.50      9.96      0.83 o
 -10  12   4  -1      5.71     14.10      0.60 o
 -10  12  -4   1      5.85     13.88      0.75 o
 -10  12   4   0     50.96     60.64      0.91 o
 -10  12  -4   0     50.16     61.62      1.13 o
 -10  12   4   1     31.04     35.15      0.75 o
 -10  12  -4  -1     32.43     36.28      0.98 o
 -10  12   4   2     17.24     16.90      0.60 o
 -10  12  -4  -2     17.63     15.09      0.75 o
  -9  12   4  -2      0.17      2.56      0.38 o
  -9  12  -4   2      0.16      2.19      0.60 o
  -9  12   4  -1     17.99     25.04      0.68 o
  -9  12  -4   1     18.22     22.33      0.83 o
  -9  12   4   0     14.12      9.13      0.53 o
  -9  12  -4   0     14.52      9.50      0.68 o
  -9  12   4   1     16.77     20.29      0.60 o
  -9  12  -4  -1     16.78     23.38      0.83 o
  -9  12   4   2     48.52     47.07      0.83 o
  -9  12  -4  -2     48.49     50.31      1.13 o
  -8  12   4  -2     38.79     31.15      0.75 o
  -8  12  -4   2     39.04     38.32      1.06 o
  -8  12   4  -1     59.41     64.64      0.83 o
  -8  12  -4   1     59.19     65.02      1.13 o
  -8  12   4   0     66.60     67.36      0.91 o
  -8  12  -4   0     66.09     69.54      1.21 o
  -8  12   4   1     13.62     17.27      0.60 o
  -8  12  -4  -1     14.13     21.20      0.83 o
  -8  12  -4  -2      0.67     19.16      0.91 o
  -7  12   4  -2      9.96     12.22      0.60 o
  -7  12  -4   2      9.80     16.37      0.91 o
  -7  12   4  -1      1.13      7.09      0.45 o
  -7  12  -4   1      1.07      6.94      0.60 o
  -7  12   4   0     31.22     35.15      0.68 o
  -7  12  -4   0     32.47     42.31      0.98 o
  -7  12   4   1     38.66     35.30      0.68 o
  -7  12  -4  -1     39.58     39.98      0.98 o
  -7  12   4   2     37.59     22.48      0.60 o
  -7  12  -4  -2     38.23     27.00      0.83 o
  -6  12   4  -2     17.45     19.46      0.60 o
  -6  12  -4   2     17.21     20.06      0.75 o
  -6  12   4  -1      5.49      4.07      0.45 o
  -6  12  -4   1      5.33      4.07      0.60 o
  -6  12   4   0     15.51     11.31      0.53 o
  -6  12  -4   0     14.48     11.92      0.75 o
  -6  12   4   1     18.85     22.02      0.60 o
  -6  12  -4  -1     19.55     25.19      0.91 o
  -6  12   4   2      1.20      2.79      0.45 o
  -6  12  -4  -2      1.30      2.26      0.68 o
  -5  12   4  -2     10.62     13.88      0.60 o
  -5  12  -4   2     10.60     15.46      0.98 o
  -5  12   4  -1      1.57      7.62      0.53 o
  -5  12  -4   1      1.38      7.77      0.75 o
  -5  12   4   0     31.10     41.86      0.75 o
  -5  12  -4   0     31.19     43.30      1.06 o
  -5  12   4   1     38.38     30.40      0.75 o
  -5  12  -4  -1     38.77     39.22      1.06 o
  -5  12   4   2     33.85     21.95      0.68 o
  -5  12  -4  -2     33.85     22.33      0.91 o
  -4  12   4  -2     38.79     31.98      0.83 o
  -4  12  -4   2     38.28     33.04      1.13 o
  -4  12   4  -1     53.49     59.06      0.91 o
  -4  12  -4   1     53.06     60.95      1.21 o
  -4  12   4   0     66.02     66.38      1.06 o
  -4  12  -4   0     65.80     69.92      1.28 o
  -4  12   4   1     12.31     18.10      0.60 o
  -4  12  -4  -1     12.61     19.54      0.83 o
  -4  12   4   2      0.64     20.21      0.68 o
  -4  12  -4  -2      0.62     22.93      0.98 o
  -3  12   4  -2      0.53      3.85      0.45 o
  -3  12  -4   2      0.52      3.55      0.60 o
  -3  12   4  -1     19.75     24.51      0.68 o
  -3  12  -4   1     20.55     20.89      0.83 o
  -3  12   4   0     10.85      8.45      0.53 o
  -3  12  -4   0     11.68      9.05      0.68 o
  -3  12   4   1     21.26     20.82      0.60 o
  -3  12  -4  -1     21.37     23.91      0.91 o
  -3  12   4   2     49.44     48.35      0.83 o
  -3  12  -4  -2     50.20     50.39      1.28 o
  -2  12   4  -2      7.28     14.78      0.68 o
  -2  12  -4   2      6.88     19.16      0.91 o
  -2  12   4  -1      5.77     14.33      0.60 o
  -2  12  -4   1      5.99     12.75      0.75 o
  -2  12   4   0     57.10     60.57      0.91 o
  -2  12  -4   0     56.37     62.98      0.98 o
  -2  12   4   1     29.93     34.70      0.68 o
  -2  12  -4  -1     29.62     36.28      0.83 o
  -2  12   4   2     15.33     16.97      0.60 o
  -2  12  -4  -2     15.28     16.90      0.75 o
  -1  12   4  -2     56.28     48.95      1.06 o
  -1  12  -4   2     56.22     66.30      1.43 o
  -1  12   4  -1     13.69     20.89      0.68 o
  -1  12  -4   1     13.78     20.44      0.75 o
  -1  12   4   0     14.07     29.34      0.75 o
  -1  12  -4   0     13.89     30.02      0.83 o
  -1  12   4   1     17.26     18.48      0.60 o
  -1  12  -4  -1     17.29     19.16      0.75 o
  -1  12   4   2     10.15     15.39      0.60 o
  -1  12  -4  -2     10.06     16.22      0.75 o
   0  12   4  -2      9.87     11.01      0.60 o
   0  12  -4   2      9.89     12.07      0.68 o
   0  12   4  -1      0.35      1.58      0.45 o
   0  12  -4   1      0.32      1.36      0.53 <
   0  12   4   0      0.51     20.06      0.68 o
   0  12  -4   0      0.45     19.99      0.75 o
   0  12   4   1     32.82     44.20      0.91 o
   0  12  -4  -1     32.84     46.16      0.98 o
   0  12   4   2      1.30      7.32      0.68 o
   0  12  -4  -2      1.31      8.22      0.75 o
 -12  13   4  -2     12.30     15.76      0.83 o
 -12  13  -4   2     12.23     19.99      0.98 o
 -12  13   4  -1      5.62      6.19      0.60 o
 -12  13  -4   1      5.87      7.47      0.75 o
 -12  13   4   0      7.21      8.98      0.68 o
 -12  13  -4   0      7.12      9.35      0.75 o
 -12  13   4   1     39.03     37.19      0.98 o
 -12  13  -4  -1     39.64     39.52      1.06 o
 -12  13   4   2      1.36     29.11      0.91 o
 -12  13  -4  -2      1.34     24.44      1.06 o
 -11  13   4  -2      6.49      7.17      0.60 o
 -11  13  -4   2      6.32      8.00      0.68 o
 -11  13   4  -1     52.10     49.18      1.06 o
 -11  13  -4   1     51.59     50.39      1.13 o
 -11  13   4   0     46.81     44.12      0.98 o
 -11  13  -4   0     45.11     34.24      0.98 o
 -11  13   4   1     14.24     11.01      0.68 o
 -11  13  -4  -1     13.67     12.14      0.75 o
 -11  13   4   2     16.57     15.39      0.68 o
 -11  13  -4  -2     16.67     17.65      0.83 o
 -10  13   4  -2      3.92      6.03      0.53 o
 -10  13  -4   2      3.79      9.28      0.75 o
 -10  13   4  -1      2.53      4.30      0.53 o
 -10  13  -4   1      2.46      4.53      0.60 o
 -10  13   4   0     20.00     36.66      0.91 o
 -10  13  -4   0     20.09     38.02      0.98 o
 -10  13   4   1     86.74     89.61      1.21 o
 -10  13  -4  -1     88.18     69.92      1.28 o
 -10  13   4   2      6.73     14.63      0.68 o
 -10  13  -4  -2      6.87     12.82      0.75 o
  -9  13   4  -2      7.42      9.65      0.60 o
  -9  13  -4   2      7.49     10.03      0.68 o
  -9  13   4  -1      0.11      3.17      0.45 o
  -9  13  -4   1      0.10      3.09      0.60 o
  -9  13   4   0      0.61      6.71      0.53 o
  -9  13  -4   0      0.56      6.79      0.68 o
  -9  13   4   1     94.39     67.81      0.98 o
  -9  13  -4  -1     96.80     76.94      1.28 o
  -9  13   4   2     12.47     15.54      0.60 o
  -9  13  -4  -2     12.34     22.93      0.91 o
  -8  13   4  -2      0.01      2.34      0.45 o
  -8  13  -4   2      0.01      3.17      0.60 o
  -8  13   4  -1     48.16     35.15      0.75 o
  -8  13  -4   1     47.69     41.64      1.06 o
  -8  13   4   0     14.56     20.89      0.60 o
  -8  13  -4   0     14.46     22.70      0.83 o
  -8  13   4   1     38.77     38.85      0.75 o
  -8  13  -4  -1     38.96     41.86      1.06 o
  -8  13   4   2      0.18     11.16      0.53 o
  -8  13  -4  -2      0.17     20.44      0.98 o
  -7  13   4  -2      5.23     20.29      0.68 o
  -7  13  -4   2      5.29     22.02      1.13 o
  -7  13   4  -1     89.52     83.42      1.06 o
  -7  13  -4   1     88.46     59.14      1.28 o
  -7  13   4   0     54.16     47.82      0.91 o
  -7  13  -4   0     53.95     49.03      1.21 o
  -7  13   4   1     18.26     22.93      0.68 o
  -7  13  -4  -1     18.77     24.74      0.98 o
  -7  13   4   2     31.32     46.99      0.98 o
  -7  13  -4  -2     30.99     33.26      1.06 o
  -6  13   4  -2      5.87     13.65      0.68 o
  -6  13  -4   2      5.80     14.63      1.06 o
  -6  13   4  -1     94.87     87.42      1.13 o
  -6  13  -4   1     93.58     85.61      1.58 o
  -6  13   4   0     46.12     45.33      0.83 o
  -6  13  -4   0     45.98     46.61      1.28 o
  -6  13   4   1     16.38     23.16      0.68 o
  -6  13  -4  -1     16.77     23.23      0.98 o
  -6  13   4   2     34.21     46.99      0.98 o
  -6  13  -4  -2     34.82     31.75      1.21 o
  -5  13   4  -2      0.04      3.39      0.45 o
  -5  13  -4   2      0.05      3.17      0.75 o
  -5  13   4  -1     47.86     42.31      0.83 o
  -5  13  -4   1     47.87     42.39      1.13 o
  -5  13   4   0     15.36     19.16      0.68 o
  -5  13  -4   0     14.85     19.69      0.91 o
  -5  13   4   1     44.37     38.54      0.83 o
  -5  13  -4  -1     46.24     42.31      1.13 o
  -5  13   4   2      0.33     19.01      0.68 o
  -5  13  -4  -2      0.31     15.54      0.83 o
  -4  13   4  -2      8.01      9.05      0.60 o
  -4  13  -4   2      8.00      8.75      0.68 o
  -4  13   4  -1      0.32      3.62      0.45 o
  -4  13  -4   1      0.28      3.70      0.60 o
  -4  13   4   0      0.71      5.66      0.53 o
  -4  13  -4   0      0.69      7.32      0.68 o
  -4  13   4   1     98.92     82.29      1.13 o
  -4  13  -4  -1    100.31     87.42      1.51 o
  -4  13   4   2     11.95     19.69      0.68 o
  -4  13  -4  -2     12.10     21.72      0.98 o
  -3  13   4  -2      3.99      8.37      0.68 o
  -3  13  -4   2      4.07      8.67      0.75 o
  -3  13   4  -1      2.49      3.62      0.53 o
  -3  13  -4   1      2.64      4.83      0.68 o
  -3  13   4   0     23.36     37.86      0.83 o
  -3  13  -4   0     23.56     38.47      1.06 o
  -3  13   4   1     86.44     87.12      1.13 o
  -3  13  -4  -1     88.78     91.49      1.43 o
  -3  13   4   2      7.09     14.63      0.60 o
  -3  13  -4  -2      7.21     12.75      0.83 o
  -2  13   4  -2      8.00      9.28      0.60 o
  -2  13  -4   2      8.03      6.64      0.60 o
  -2  13   4  -1     48.54     48.88      0.91 o
  -2  13  -4   1     47.04     47.44      0.98 o
  -2  13   4   0     47.61     44.28      0.91 o
  -2  13  -4   0     46.16     44.80      0.98 o
  -2  13   4   1     16.36     10.48      0.60 o
  -2  13  -4  -1     16.40     11.24      0.68 o
  -2  13   4   2     16.82     15.99      0.68 o
  -2  13  -4  -2     17.10     16.90      0.75 o
  -1  13   4  -2     12.24     18.48      0.75 o
  -1  13  -4   2     12.24     22.55      0.83 o
  -1  13   4  -1      4.88      7.47      0.60 o
  -1  13  -4   1      4.49      8.30      0.68 o
  -1  13   4   0      7.38      8.15      0.60 o
  -1  13  -4   0      7.75      9.28      0.68 o
  -1  13   4   1     41.64     36.21      0.91 o
  -1  13  -4  -1     42.09     37.19      0.98 o
  -1  13   4   2      0.99     18.93      0.75 o
  -1  13  -4  -2      0.99     17.73      0.83 o
   0  13   4  -2      4.93      3.02      0.60 o
   0  13  -4   2      4.95      2.94      0.60 o
   0  13   4  -1     13.48     17.50      0.75 o
   0  13  -4   1     13.44     15.54      0.75 o
   0  13   4   0     14.53     14.10      0.68 o
   0  13  -4   0     15.14     15.61      0.75 o
   0  13   4   1      1.70     11.01      0.75 o
   0  13  -4  -1      1.69     12.90      0.83 o
   0  13   4   2      4.44     18.48      0.83 o
   0  13  -4  -2      4.48     23.08      0.98 o
 -13  14   4  -2      3.80     14.26      0.83 o
 -13  14  -4   2      3.85     16.44      0.91 o
 -13  14   4  -1     40.17     38.47      1.06 o
 -13  14  -4   1     40.26     37.34      1.06 o
 -13  14   4   0     13.92     18.71      0.83 o
 -13  14  -4   0     13.58     20.59      0.91 o
 -13  14   4   1      1.36      8.07      0.68 o
 -13  14  -4  -1      1.61      9.73      0.83 o
 -12  14   4  -2      6.72      9.50      0.75 o
 -12  14  -4   2      6.69     11.69      0.83 o
 -12  14   4  -1     32.53     36.81      1.06 o
 -12  14  -4   1     31.62     38.47      1.13 o
 -12  14   4   0      6.28     10.94      0.75 o
 -12  14  -4   0      6.36     11.99      0.83 o
 -12  14   4   1     10.92     18.18      0.83 o
 -12  14  -4  -1     11.03     16.44      0.91 o
 -12  14   4   2     35.52     30.55      0.98 o
 -12  14  -4  -2     35.67     34.17      1.06 o
 -11  14   4  -2     13.53     12.75      0.68 o
 -11  14  -4   2     13.19     16.29      0.83 o
 -11  14   4  -1     56.60     55.51      1.13 o
 -11  14  -4   1     55.61     54.01      1.28 o
 -11  14   4   0     33.52     28.44      0.91 o
 -11  14  -4   0     33.60     29.49      0.98 o
 -11  14   4   1     42.48     37.19      1.06 o
 -11  14  -4  -1     43.61     38.32      1.13 o
 -11  14   4   2      7.96     12.60      0.68 o
 -11  14  -4  -2      8.21     13.43      0.83 o
 -10  14   4  -2      5.15     11.99      0.68 o
 -10  14  -4   2      4.93     15.09      0.83 o
 -10  14   4  -1     24.32     28.36      0.75 o
 -10  14  -4   1     23.93     27.91      0.98 o
 -10  14  -4   0      4.04     34.32      1.06 o
 -10  14   4   1     19.07     20.21      0.75 o
 -10  14  -4  -1     19.43     20.97      0.91 o
 -10  14   4   2      6.95      9.35      0.68 o
 -10  14  -4  -2      6.86     10.64      0.75 o
  -9  14   4  -2      9.86      8.52      0.60 o
  -9  14  -4   2      9.99     10.03      0.75 o
  -9  14   4  -1      4.44      3.77      0.53 o
  -9  14  -4   1      4.36      3.24      0.60 o
  -9  14   4   0     30.75     24.97      0.75 o
  -9  14  -4   0     29.18     25.27      0.91 o
  -9  14   4   1     31.70     26.40      0.75 o
  -9  14  -4  -1     31.36     23.53      0.98 o
  -9  14   4   2      7.31      7.24      0.60 o
  -9  14  -4  -2      7.43      6.94      0.75 o
  -8  14   4  -2     12.31     12.37      0.68 o
  -8  14  -4   2     12.39      9.96      0.83 o
  -8  14   4  -1      2.65      4.75      0.53 o
  -8  14  -4   1      2.61      6.11      0.75 o
  -8  14   4   0     10.39     10.33      0.60 o
  -8  14  -4   0     10.70     10.18      0.83 o
  -8  14   4   1     30.04     26.02      0.75 o
  -8  14  -4  -1     30.15     25.12      0.98 o
  -8  14   4   2      6.61      8.98      0.60 o
  -8  14  -4  -2      6.67      9.58      0.83 o
  -7  14   4  -2     10.56     16.74      0.68 o
  -7  14  -4   2     10.37     16.22      0.91 o
  -7  14   4  -1      0.20      1.81      0.45 o
  -7  14  -4   1      0.24      2.04      0.68 o
  -7  14   4   0      0.18      7.32      0.53 o
  -7  14  -4   0      0.14      8.15      0.75 o
  -7  14   4   1      8.28     16.07      0.68 o
  -7  14  -4  -1      7.97     13.95      0.91 o
  -7  14   4   2     18.66     22.02      0.75 o
  -7  14  -4  -2     18.88     22.18      1.06 o
  -6  14   4  -2     12.39     13.73      0.60 o
  -6  14  -4   2     12.32     11.09      0.91 o
  -6  14   4  -1      2.36      6.64      0.53 o
  -6  14  -4   1      2.20      6.64      0.83 o
  -6  14   4   0     10.42     10.41      0.60 o
  -6  14  -4   0     10.67     10.03      0.83 o
  -6  14   4   1     28.64     27.76      0.75 o
  -6  14  -4  -1     29.33     28.21      1.13 o
  -6  14   4   2      6.87      8.00      0.60 o
  -6  14  -4  -2      6.78      6.71      0.83 o
  -5  14   4  -2      8.80      8.60      0.53 o
  -5  14  -4   2      8.58      9.58      0.83 o
  -5  14   4  -1      4.63      3.77      0.53 o
  -5  14  -4   1      4.37      4.07      0.68 o
  -5  14   4   0     32.20     25.49      0.75 o
  -5  14  -4   0     30.72     29.19      0.98 o
  -5  14   4   1     32.21     25.27      0.75 o
  -5  14  -4  -1     31.66     26.63      1.06 o
  -5  14   4   2      8.16      6.11      0.60 o
  -5  14  -4  -2      8.34      5.51      0.75 o
  -4  14   4  -2      5.43     13.50      0.75 o
  -4  14  -4   2      5.46     13.43      0.83 o
  -4  14   4  -1     32.03     33.72      0.91 o
  -4  14  -4   1     31.80     33.11      1.06 o
  -4  14  -4   0      1.85     32.58      1.06 o
  -4  14   4   1     14.88     17.57      0.68 o
  -4  14  -4  -1     15.05     21.35      0.91 o
  -4  14   4   2      5.77      9.88      0.60 o
  -4  14  -4  -2      5.61      9.81      0.83 o
  -3  14   4  -2     12.43     12.67      0.75 o
  -3  14  -4   2     12.20     13.20      0.83 o
  -3  14   4  -1     58.85     52.20      1.21 o
  -3  14  -4   1     57.44     56.80      1.28 o
  -3  14   4   0     31.63     25.95      0.91 o
  -3  14  -4   0     31.84     26.25      0.91 o
  -3  14   4   1     39.66     33.26      0.83 o
  -3  14  -4  -1     40.10     33.57      0.98 o
  -3  14   4   2      7.57     11.01      0.60 o
  -3  14  -4  -2      7.58     11.01      0.75 o
  -2  14   4  -2      5.80      8.45      0.60 o
  -2  14  -4   2      5.61     11.77      0.68 o
  -2  14   4  -1     34.51     38.02      0.91 o
  -2  14  -4   1     33.87     38.85      0.98 o
  -2  14   4   0      4.58     10.94      0.68 o
  -2  14  -4   0      4.62     10.18      0.75 o
  -2  14   4   1     13.61     18.33      0.75 o
  -2  14  -4  -1     14.44     20.52      0.83 o
  -2  14   4   2     34.06     29.64      0.91 o
  -2  14  -4  -2     34.71     31.53      0.98 o
  -1  14   4  -2      3.00     10.56      0.75 o
  -1  14  -4   2      2.91     14.10      0.83 o
  -1  14   4  -1     37.24     35.68      0.98 o
  -1  14  -4   1     36.71     37.34      0.98 o
  -1  14   4   0     13.38     16.29      0.75 o
  -1  14  -4   0     12.50     14.86      0.75 o
  -1  14   4   1      3.02      6.94      0.68 o
  -1  14  -4  -1      3.29      8.98      0.68 o
   0  14   4  -2     32.19     30.85      0.91 o
   0  14  -4   2     31.94     30.70      0.98 o
 -13  15   4  -2      2.27     27.15      1.06 o
 -13  15  -4   2      2.23     31.91      1.13 o
 -12  15   4  -2     49.71     41.79      1.06 o
 -12  15  -4   2     49.56     43.60      1.21 o
 -12  15   4  -1      9.17     10.11      0.75 o
 -12  15  -4   1      9.33     10.56      0.83 o
 -12  15   4   0      0.42      3.47      0.68 o
 -12  15  -4   0      0.38      3.85      0.75 o
 -11  15   4  -2      2.86     18.18      0.83 o
 -11  15  -4   2      2.83     25.87      1.06 o
 -11  15   4  -1     58.08     52.27      1.06 o
 -11  15  -4   1     56.85     50.99      1.21 o
 -11  15   4   0      3.17      6.79      0.68 o
 -11  15  -4   0      3.11      5.73      0.75 o
 -11  15   4   1      4.38     11.69      0.75 o
 -11  15  -4  -1      4.43     11.77      0.83 o
 -10  15   4  -2      6.14      9.05      0.60 o
 -10  15  -4   2      6.17     11.84      0.83 o
 -10  15   4  -1     29.80     24.21      0.75 o
 -10  15  -4   1     29.41     25.80      0.98 o
 -10  15   4   0      6.64     10.18      0.68 o
 -10  15  -4   0      6.86     11.16      0.91 o
 -10  15   4   1     11.47     11.84      0.68 o
 -10  15  -4  -1     11.31     15.01      0.98 o
 -10  15   4   2      9.89     13.20      0.75 o
 -10  15  -4  -2      9.82     11.84      0.98 o
  -9  15   4  -2      8.92     12.22      0.68 o
  -9  15  -4   2      8.89     17.35      0.98 o
  -9  15   4  -1     42.22     39.60      0.91 o
  -9  15  -4   1     41.59     38.47      1.21 o
  -9  15   4   0     10.39     12.97      0.68 o
  -9  15  -4   0     10.17     15.16      0.91 o
  -9  15   4   1     16.36     13.58      0.68 o
  -9  15  -4  -1     16.88     11.84      0.91 o
  -9  15   4   2      0.69      6.71      0.60 o
  -9  15  -4  -2      0.66      8.00      0.91 o
  -8  15   4  -2     10.18     28.36      0.83 o
  -8  15  -4   2     10.34     29.94      1.13 o
  -8  15   4  -1      0.95      7.39      0.68 o
  -8  15  -4   1      0.91      7.17      0.83 o
  -8  15   4   0      8.32      6.86      0.60 o
  -8  15  -4   0      7.84      4.15      0.83 o
  -8  15   4   1     38.11     42.99      0.98 o
  -8  15  -4  -1     40.03     45.48      1.28 o
  -8  15   4   2     11.53     15.39      0.75 o
  -8  15  -4  -2     11.68     19.08      1.06 o
  -7  15   4  -2      9.12     15.01      0.75 o
  -7  15  -4   2      8.63     29.64      1.28 o
  -7  15   4  -1      0.47      8.45      0.68 o
  -7  15  -4   1      0.43      6.56      0.83 o
  -7  15   4   0      8.72      7.09      0.68 o
  -7  15  -4   0      9.17      5.96      0.83 o
  -7  15   4   1     39.03     44.05      0.98 o
  -7  15  -4  -1     38.60     45.48      1.28 o
  -7  15   4   2     11.71     18.78      0.75 o
  -7  15  -4  -2     11.78     16.14      1.06 o
  -6  15   4  -2      7.12     13.28      0.75 o
  -6  15  -4   2      6.95     12.14      0.98 o
  -6  15   4  -1     38.50     36.58      0.91 o
  -6  15  -4   1     37.43     37.26      1.28 o
  -6  15   4   0     11.22     13.05      0.68 o
  -6  15  -4   0     11.32      9.35      0.91 o
  -6  15   4   1     17.54     13.65      0.75 o
  -6  15  -4  -1     17.56     13.95      0.98 o
  -6  15   4   2      0.75      9.65      0.68 o
  -6  15  -4  -2      0.74      8.45      0.91 o
  -5  15   4  -2      7.37     10.86      0.68 o
  -5  15  -4   2      7.32     10.56      0.91 o
  -5  15   4  -1     25.72     24.14      0.83 o
  -5  15  -4   1     26.17     25.34      1.06 o
  -5  15   4   0      9.28     13.12      0.68 o
  -5  15  -4   0      9.37     14.03      0.91 o
  -5  15   4   1     11.34     14.78      0.75 o
  -5  15  -4  -1     11.29     16.59      0.98 o
  -5  15   4   2      9.05     12.37      0.75 o
  -5  15  -4  -2      9.10     11.47      0.91 o
  -4  15   4  -2      3.43     20.37      0.91 o
  -4  15  -4   2      3.43     27.15      1.13 o
  -4  15   4  -1     59.33     59.51      1.28 o
  -4  15  -4   1     58.53     58.91      1.43 o
  -4  15   4   0      2.36      6.64      0.68 o
  -4  15  -4   0      2.19      5.96      0.83 o
  -4  15   4   1      3.90     13.80      0.75 o
  -4  15  -4  -1      3.85     15.09      0.91 o
  -3  15   4  -2     48.48     40.88      1.06 o
  -3  15  -4   2     47.61     42.54      1.13 o
  -3  15   4  -1      9.43      8.98      0.68 o
  -3  15  -4   1      9.64      9.65      0.75 o
  -3  15   4   0      0.17      3.62      0.60 o
  -3  15  -4   0      0.15      3.55      0.68 o
  -2  15   4  -2      1.96     26.25      0.91 o
 -10  16   4  -2     11.20     25.04      0.98 o
 -10  16  -4   2     11.28     21.95      1.36 o
  -9  16   4  -2     21.93     24.44      0.91 o
  -9  16  -4   2     21.44     20.67      1.13 o
  -9  16   4  -1     27.66     33.49      0.98 o
  -9  16  -4   1     26.80     33.72      1.21 o
  -8  16   4  -2     33.76     20.06      0.91 o
  -8  16  -4   2     33.31     22.63      1.13 o
  -8  16   4  -1      9.60      9.35      0.75 o
  -8  16  -4   1      9.30     10.48      0.91 o
  -7  16   4  -2     22.20     25.72      0.91 o
  -7  16  -4   2     22.30     25.80      1.13 o
  -7  16   4  -1     29.06     28.44      0.98 o
  -7  16  -4   1     28.90     28.36      1.13 o
  -6  16   4  -2      8.31     21.04      1.06 o
  -6  16  -4   2      8.15     24.74      1.36 o
   0   0   5   0      2.14      1.73      0.45 o
   0   1   5  -2     82.49     70.60      0.45 o
   0   1   5  -1      2.44      2.11      0.15 o
   0   1   5   0      0.05      1.28      0.15 o
   0   1   5   1      2.48      3.70      0.15 o
   0   1   5   2     14.98     19.31      0.30 o
  -1   2   5  -2     94.23     81.61      0.38 o
  -1   2  -5   2     94.82     74.22      0.38 o
  -1   2   5  -1    694.61    695.14      1.13 o
  -1   2  -5   1    697.77    579.06      1.21 o
  -1   2   5   0     14.42     22.33      0.30 o
  -1   2   5   1    445.94    438.99      1.28 o
  -1   2   5   2     21.57     25.95      0.30 o
   0   2   5  -2     62.51     50.16      0.30 o
   0   2  -5   2     62.78     36.36      0.23 o
   0   2   5  -1   2052.40   1975.97      1.73 o
   0   2  -5   1   2061.97   1709.79      1.66 o
   0   2   5   0     74.50     79.50      0.38 o
   0   2  -5   0     74.57     68.41      0.30 o
   0   2   5   1   1639.56   1530.80      2.34 o
   0   2   5   2      1.78      5.81      0.23 o
  -2   3   5  -2     27.19     21.04      0.23 o
  -2   3  -5   2     27.32     18.33      0.23 o
  -2   3   5  -1    306.94    299.52      0.68 o
  -2   3  -5   1    309.60    269.20      0.83 o
  -2   3   5   0   7161.59   7206.71      7.39 o
  -2   3  -5   0   7174.16   6592.20     13.28 o
  -2   3   5   1    508.18    485.83      0.91 o
  -2   3  -5  -1    508.92    458.98      1.13 o
  -2   3   5   2     17.58     18.03      0.23 o
  -1   3   5  -2     26.61     20.97      0.23 o
  -1   3  -5   2     26.80     16.22      0.23 o
  -1   3   5  -1    290.73    299.14      0.68 o
  -1   3  -5   1    292.12    271.39      0.75 o
  -1   3   5   0   7165.22   7155.79      3.24 o
  -1   3  -5   0   7192.72   6603.52      3.39 o
  -1   3   5   1    502.57    491.33      0.91 o
  -1   3  -5  -1    502.13    458.37      1.21 o
  -1   3   5   2     17.14     17.05      0.23 o
   0   3   5  -2      6.75      5.43      0.15 o
   0   3  -5   2      6.90      5.66      0.23 o
   0   3   5  -1    235.84    250.65      0.60 o
   0   3  -5   1    238.11    189.25      0.75 o
   0   3   5   0    169.51    215.27      0.60 o
   0   3  -5   0    169.49    196.34      0.68 o
   0   3   5   1    285.02    277.35      0.75 o
   0   3  -5  -1    284.80    269.80      1.28 o
   0   3   5   2    206.50    183.06      0.60 o
   0   3  -5  -2    205.68    169.11      2.11 o
  -3   4   5  -2     44.36     36.96      0.30 o
  -3   4  -5   2     44.34     31.08      0.45 o
  -3   4   5  -1    405.22    427.07      1.06 o
  -3   4  -5   1    408.49    415.91      1.96 o
  -3   4   5   0   1540.97   1569.49      2.41 o
  -3   4  -5   0   1547.94   1459.22      4.90 o
  -3   4   5   1    661.20    691.82      1.28 o
  -3   4  -5  -1    659.67    573.17      1.81 o
  -3   4   5   2    119.69    109.67      0.53 o
  -3   4  -5  -2    119.39     91.49      0.68 o
  -2   4   5  -2     35.56     31.23      0.30 o
  -2   4  -5   2     36.12     31.38      0.45 o
  -2   4  -5   1     11.12     19.46      0.38 o
  -2   4   5   0     58.76     60.87      0.38 o
  -2   4  -5   0     58.75     57.17      0.60 o
  -2   4   5   1    109.96     97.45      0.53 o
  -2   4  -5  -1    109.99     94.13      0.83 o
  -2   4   5   2     36.45     25.80      0.30 o
  -2   4  -5  -2     36.23     26.78      0.45 o
  -1   4   5  -2     45.07     35.38      0.30 o
  -1   4  -5   2     45.19     37.41      0.53 o
  -1   4   5  -1    400.02    419.60      1.06 o
  -1   4  -5   1    403.58    417.49      1.96 o
  -1   4   5   0   1554.82   1563.01      1.81 o
  -1   4  -5   0   1554.35   1510.28      2.64 o
  -1   4   5   1    665.95    705.92      1.28 o
  -1   4  -5  -1    665.52    690.76      1.73 o
  -1   4   5   2    125.99    111.56      0.53 o
  -1   4  -5  -2    125.91    107.41      0.83 o
   0   4   5  -2     36.48     39.30      0.30 o
   0   4  -5   2     36.99     39.37      0.53 o
   0   4   5  -1    331.50    324.94      0.83 o
   0   4  -5   1    333.31    314.00      1.36 o
   0   4   5   0      0.80      2.87      0.15 o
   0   4  -5   0      0.79      2.41      0.30 o
   0   4   5   1    310.13    289.49      0.91 o
   0   4  -5  -1    309.80    277.65      1.51 o
   0   4   5   2     37.58     33.19      0.30 o
   0   4  -5  -2     37.48     33.64      0.53 o
  -4   5   5  -2     11.01     11.16      0.23 o
  -4   5  -5   2     11.10     13.88      0.38 o
  -4   5   5  -1    191.05    212.55      0.75 o
  -4   5  -5   1    190.60    208.18      1.43 o
  -4   5   5   0     25.41     31.98      0.30 o
  -4   5  -5   0     25.34     31.23      0.53 o
  -4   5   5   1    738.21    780.60      1.58 o
  -4   5  -5  -1    735.53    769.21      3.17 o
  -4   5   5   2     86.03     93.00      0.53 o
  -4   5  -5  -2     86.07     84.25      0.98 o
  -3   5   5  -2      4.52      7.24      0.23 o
  -3   5  -5   2      4.80      9.96      0.38 o
  -3   5   5  -1     75.31     70.83      0.45 o
  -3   5  -5   1     74.28     71.51      0.75 o
  -3   5   5   0    437.29    443.74      1.06 o
  -3   5  -5   0    434.24    378.34      1.73 o
  -3   5   5   1   1061.27   1058.10      1.66 o
  -3   5  -5  -1   1059.29   1063.22      3.24 o
  -3   5   5   2     63.57     57.93      0.45 o
  -3   5  -5  -2     63.25     53.48      0.75 o
  -2   5   5  -2      5.32      7.39      0.15 o
  -2   5  -5   2      5.25     11.69      0.45 o
  -2   5   5  -1     68.30     69.77      0.45 o
  -2   5  -5   1     70.51     67.73      0.75 o
  -2   5   5   0    433.58    448.19      1.13 o
  -2   5  -5   0    439.53    440.42      2.19 o
  -2   5   5   1   1067.44   1056.89      1.66 o
  -2   5  -5  -1   1068.79   1055.76      2.87 o
  -2   5   5   2     58.22     58.23      0.45 o
  -2   5  -5  -2     58.20     49.93      0.83 o
  -1   5   5  -2      9.68     11.39      0.23 o
  -1   5  -5   2      9.83     12.60      0.38 o
  -1   5   5  -1    178.74    203.43      0.75 o
  -1   5  -5   1    182.22    202.22      1.28 o
  -1   5   5   0     22.80     29.94      0.30 o
  -1   5  -5   0     22.83     25.72      0.45 o
  -1   5   5   1    735.44    773.81      1.58 o
  -1   5  -5  -1    737.03    775.32      2.72 o
  -1   5   5   2     89.48     94.89      0.53 o
  -1   5  -5  -2     88.97     93.83      0.83 o
   0   5   5  -2     16.98     18.93      0.23 o
   0   5  -5   2     17.23     20.74      0.45 o
   0   5  -5   1      0.03      6.64      0.30 o
   0   5   5   0      8.05      7.84      0.23 o
   0   5  -5   0      8.02      7.69      0.30 o
   0   5   5   1     75.86     74.22      0.45 o
   0   5  -5  -1     75.94     73.62      0.83 o
   0   5   5   2    108.00     97.68      0.53 o
   0   5  -5  -2    107.72    100.39      0.91 o
  -5   6   5  -2      6.48      8.98      0.23 o
  -5   6  -5   2      6.59      6.26      0.38 o
  -5   6   5  -1    239.70    230.13      0.98 o
  -5   6  -5   1    244.96    230.58      1.58 o
  -5   6   5   0     20.60     30.62      0.38 o
  -5   6  -5   0     20.90     27.00      0.60 o
  -5   6   5   1   1466.98   1453.41      2.79 o
  -5   6  -5  -1   1472.38   1438.17      4.90 o
  -5   6   5   2     59.12     52.35      0.45 o
  -5   6  -5  -2     59.64     51.59      0.83 o
  -4   6   5  -2     34.57     22.85      0.30 o
  -4   6  -5   2     34.04     24.82      0.60 o
  -4   6   5  -1    297.10    289.11      0.98 o
  -4   6  -5   1    299.18    285.42      1.73 o
  -4   6   5   0   1525.28   1511.04      2.19 o
  -4   6  -5   0   1528.91   1462.76      3.70 o
  -4   6   5   1    555.66    549.19      1.36 o
  -4   6  -5  -1    552.22    552.28      2.19 o
  -4   6  -5  -2      3.07     15.39      0.60 o
  -3   6   5  -2      3.71      3.32      0.15 o
  -3   6  -5   2      3.74      4.45      0.30 o
  -3   6   5  -1     25.94     30.47      0.30 o
  -3   6  -5   1     26.01     27.68      0.53 o
  -3   6   5   0      1.39      3.39      0.23 o
  -3   6  -5   0      1.42      2.19      0.30 o
  -3   6   5   1     14.84     11.77      0.23 o
  -3   6  -5  -1     14.80      9.58      0.45 o
  -3   6   5   2    137.18     95.04      0.60 o
  -3   6  -5  -2    136.74    104.32      0.98 o
  -2   6   5  -2     31.61     22.93      0.30 o
  -2   6  -5   2     31.72     26.93      0.60 o
  -2   6   5  -1    305.43    286.77      0.98 o
  -2   6  -5   1    306.07    286.10      1.58 o
  -2   6   5   0   1504.95   1505.08      2.72 o
  -2   6  -5   0   1512.93   1511.64      4.75 o
  -2   6   5   1    567.85    546.55      1.36 o
  -2   6  -5  -1    571.98    553.49      2.49 o
  -2   6  -5  -2      3.45     15.39      0.60 o
  -1   6   5  -2      7.85      9.05      0.23 o
  -1   6  -5   2      7.91      8.82      0.45 o
  -1   6   5  -1    236.41    213.46      0.75 o
  -1   6  -5   1    234.30    196.26      1.21 o
  -1   6   5   0     25.93     31.75      0.30 o
  -1   6  -5   0     26.23     31.98      0.53 o
  -1   6   5   1   1404.01   1447.98      2.04 o
  -1   6  -5  -1   1397.38   1444.81      3.55 o
  -1   6   5   2     58.14     50.54      0.45 o
  -1   6  -5  -2     57.48     54.16      0.68 o
   0   6   5  -2      2.67      9.81      0.23 o
   0   6  -5   2      2.81      9.43      0.38 o
   0   6   5  -1    331.65    333.69      1.06 o
   0   6  -5   1    333.64    324.11      1.66 o
   0   6   5   0    416.59    428.58      1.21 o
   0   6  -5   0    416.86    424.51      1.81 o
   0   6   5   1   1085.09   1099.58      1.96 o
   0   6  -5  -1   1084.99   1109.84      3.17 o
   0   6  -5  -2      2.97     19.76      0.68 o
  -6   7   5  -2     25.75     17.27      0.30 o
  -6   7  -5   2     25.67     17.65      0.53 o
  -6   7   5  -1    100.44     88.93      0.68 o
  -6   7  -5   1     99.98     81.99      1.06 o
  -6   7   5   0   2452.08   2457.35      4.60 o
  -6   7  -5   0   2469.23   2425.67      7.62 o
  -6   7   5   1   1252.61   1242.36      2.87 o
  -6   7  -5  -1   1257.02   1219.81      4.60 o
  -6   7   5   2     57.92     49.40      0.53 o
  -6   7  -5  -2     57.89     43.60      0.91 o
  -5   7   5  -2     21.17     14.03      0.30 o
  -5   7  -5   2     21.00     13.95      0.45 o
  -5   7   5  -1    285.96    252.76      1.06 o
  -5   7  -5   1    289.11    250.04      1.73 o
  -5   7   5   0    135.47    147.08      0.75 o
  -5   7  -5   0    135.32    143.69      1.36 o
  -5   7   5   1    758.30    793.80      1.96 o
  -5   7  -5  -1    759.57    787.61      3.39 o
  -5   7   5   2     83.15     58.91      0.53 o
  -5   7  -5  -2     82.27     59.36      0.91 o
  -4   7   5  -2     51.65     37.64      0.38 o
  -4   7  -5   2     52.63     40.73      0.75 o
  -4   7   5  -1    258.70    265.81      1.06 o
  -4   7  -5   1    261.12    269.35      1.66 o
  -4   7   5   0   2716.25   2258.22      2.94 o
  -4   7  -5   0   2728.53   2658.59      5.05 o
  -4   7   5   1    318.14    336.78      1.13 o
  -4   7  -5  -1    317.49    338.97      2.04 o
  -4   7   5   2     31.95     35.53      0.45 o
  -4   7  -5  -2     31.91     24.59      0.68 o
  -3   7   5  -2     48.63     36.36      0.38 o
  -3   7  -5   2     48.29     40.81      0.75 o
  -3   7   5  -1    277.01    267.77      0.98 o
  -3   7  -5   1    278.39    265.73      1.73 o
  -3   7   5   0   2788.72   2720.59      3.09 o
  -3   7  -5   0   2792.19   2716.14      5.81 o
  -3   7   5   1    315.32    334.37      1.13 o
  -3   7  -5  -1    314.42    338.67      1.96 o
  -3   7   5   2     33.71     38.09      0.45 o
  -3   7  -5  -2     33.57     32.13      0.83 o
  -2   7   5  -2     20.81     14.18      0.30 o
  -2   7  -5   2     20.43     21.04      0.60 o
  -2   7   5  -1    279.39    251.17      0.98 o
  -2   7  -5   1    278.41    246.12      1.58 o
  -2   7   5   0    135.64    144.97      0.75 o
  -2   7  -5   0    136.00    146.33      1.28 o
  -2   7   5   1    755.72    752.09      1.66 o
  -2   7  -5  -1    752.81    700.04      2.64 o
  -2   7   5   2     86.00     59.66      0.53 o
  -2   7  -5  -2     85.97     63.13      0.91 o
  -1   7   5  -2     26.97     17.73      0.30 o
  -1   7  -5   2     27.29     18.63      0.53 o
  -1   7   5  -1    104.13     98.06      0.60 o
  -1   7  -5   1    105.31     98.28      0.91 o
  -1   7   5   0   2502.92   2454.78      2.87 o
  -1   7  -5   0   2503.91   2409.00      4.22 o
  -1   7   5   1   1238.78   1230.75      2.34 o
  -1   7  -5  -1   1234.77   1238.37      3.92 o
  -1   7   5   2     61.97     52.50      0.45 o
  -1   7  -5  -2     62.04     51.74      0.83 o
   0   7   5  -2      1.45      1.81      0.23 o
   0   7  -5   2      1.49      2.79      0.38 o
   0   7   5  -1    322.74    326.75      1.21 o
   0   7  -5   1    326.78    326.52      1.89 o
   0   7   5   0    156.39    156.89      0.83 o
   0   7  -5   0    156.95    157.12      1.36 o
   0   7   5   1    505.55    463.05      1.43 o
   0   7  -5  -1    505.20    470.52      2.19 o
   0   7   5   2     13.32     21.20      0.38 o
   0   7  -5  -2     13.34     11.77      0.60 o
  -7   8   5  -2      8.01     10.11      0.30 o
  -7   8  -5   2      8.03     13.58      0.60 o
  -7   8   5  -1    264.81    282.10      1.28 o
  -7   8  -5   1    266.45    281.27      1.96 o
  -7   8   5   0     88.57    107.48      0.83 o
  -7   8  -5   0     88.75    106.20      1.28 o
  -7   8   5   1      9.93     17.50      0.38 o
  -7   8  -5  -1      9.94     18.86      0.68 o
  -7   8   5   2     22.83     21.72      0.38 o
  -7   8  -5  -2     22.85     24.29      0.68 o
  -6   8   5  -2     60.17     47.37      0.53 o
  -6   8  -5   2     60.80     50.39      0.83 o
  -6   8   5  -1    581.44    528.52      1.66 o
  -6   8  -5   1    583.51    514.79      2.72 o
  -6   8   5   0   3203.49   3152.56      4.15 o
  -6   8  -5   0   3212.03   3190.50      6.26 o
  -6   8   5   1    386.76    329.84      1.28 o
  -6   8  -5  -1    388.39    305.63      1.96 o
  -6   8   5   2     29.21     30.40      0.45 o
  -6   8  -5  -2     28.95     33.79      0.75 o
  -5   8   5  -2     38.03     36.81      0.45 o
  -5   8  -5   2     38.02     29.11      0.68 o
  -5   8   5  -1    470.48    465.99      1.43 o
  -5   8  -5   1    472.60    411.83      2.26 o
  -5   8   5   0    355.48    355.49      1.28 o
  -5   8  -5   0    350.98    358.05      2.19 o
  -5   8   5   1    905.32    880.31      1.96 o
  -5   8  -5  -1    899.83    935.68      3.39 o
  -5   8   5   2     95.80     85.99      0.60 o
  -5   8  -5  -2     95.30     91.04      1.06 o
  -4   8   5  -2      5.94      3.70      0.23 o
  -4   8  -5   2      5.94     13.50      0.60 o
  -4   8   5  -1    684.68    636.00      1.73 o
  -4   8  -5   1    689.08    633.66      2.64 o
  -4   8   5   0    233.89    286.55      1.21 o
  -4   8  -5   0    234.05    287.38      1.89 o
  -4   8   5   1    569.76    465.92      1.43 o
  -4   8  -5  -1    569.56    540.44      2.41 o
  -4   8   5   2     45.93     50.31      0.53 o
  -4   8  -5  -2     45.61     51.74      0.91 o
  -3   8   5  -2     44.23     39.00      0.45 o
  -3   8  -5   2     45.01     41.56      0.91 o
  -3   8   5  -1    486.27    492.54      1.58 o
  -3   8  -5   1    492.79    498.12      2.49 o
  -3   8   5   0    346.98    352.02      1.28 o
  -3   8  -5   0    354.09    350.81      2.11 o
  -3   8   5   1    945.35    918.93      1.96 o
  -3   8  -5  -1    950.19    935.38      3.70 o
  -3   8   5   2     95.00     85.38      0.60 o
  -3   8  -5  -2     95.39     87.57      1.06 o
  -2   8   5  -2     57.80     48.12      0.45 o
  -2   8  -5   2     57.95     50.16      0.83 o
  -2   8   5  -1    586.76    523.54      1.66 o
  -2   8  -5   1    588.84    526.71      2.64 o
  -2   8   5   0   3256.52   3124.28      3.62 o
  -2   8  -5   0   3273.22   3191.94      6.26 o
  -2   8   5   1    391.42    347.42      1.21 o
  -2   8  -5  -1    391.35    355.71      2.34 o
  -2   8   5   2     31.47     33.79      0.45 o
  -2   8  -5  -2     31.37     33.49      0.75 o
  -1   8   5  -2      7.52     14.33      0.38 o
  -1   8  -5   2      7.56     18.78      0.60 o
  -1   8   5  -1    259.91    280.82      1.13 o
  -1   8  -5   1    262.48    283.91      1.66 o
  -1   8   5   0     77.60    101.90      0.68 o
  -1   8  -5   0     77.43    102.20      1.13 o
  -1   8   5   1     12.54     19.16      0.38 o
  -1   8  -5  -1     12.59     20.67      0.60 o
  -1   8   5   2     24.66     24.21      0.38 o
  -1   8  -5  -2     24.38     25.72      0.60 o
   0   8   5  -2     39.41     29.87      0.60 o
   0   8  -5   2     39.90     37.86      0.98 o
   0   8   5  -1     13.13     14.18      0.38 o
   0   8  -5   1     13.06     14.41      0.53 o
   0   8   5   0    444.96    489.30      1.51 o
   0   8  -5   0    445.61    486.20      2.34 o
   0   8   5   1     33.35     46.01      0.53 o
   0   8  -5  -1     33.21     46.99      0.83 o
   0   8   5   2     15.20     15.69      0.38 o
   0   8  -5  -2     15.01     17.27      0.60 o
  -8   9   5  -2     86.70     74.67      0.83 o
  -8   9  -5   2     88.06     87.27      1.36 o
  -8   9   5  -1    256.82    240.01      1.28 o
  -8   9  -5   1    257.65    242.27      1.81 o
  -8   9   5   0    187.54    179.52      1.21 o
  -8   9  -5   0    188.97    178.76      1.58 o
  -8   9   5   1     12.34     14.93      0.38 o
  -8   9  -5  -1     11.97     14.03      0.60 o
  -8   9   5   2     19.44     28.74      0.53 o
  -8   9  -5  -2     19.13     30.25      0.83 o
  -7   9   5  -2     35.06     35.68      0.53 o
  -7   9  -5   2     35.40     38.24      0.83 o
  -7   9   5  -1    904.61    843.43      2.41 o
  -7   9  -5   1    915.02    850.07      3.70 o
  -7   9   5   0    480.93    463.73      1.66 o
  -7   9  -5   0    483.86    476.48      2.56 o
  -7   9   5   1    285.56    270.26      1.28 o
  -7   9  -5  -1    287.64    258.34      1.89 o
  -7   9   5   2     69.31     77.01      0.68 o
  -7   9  -5  -2     70.03     81.31      1.13 o
  -6   9   5  -2     20.50     23.31      0.45 o
  -6   9  -5   2     20.74     26.70      0.91 o
  -6   9   5  -1    447.71    408.97      1.51 o
  -6   9  -5   1    446.43    368.46      2.26 o
  -6   9   5   0     14.04     22.55      0.45 o
  -6   9  -5   0     13.89     23.08      0.68 o
  -6   9   5   1    434.94    477.98      1.58 o
  -6   9  -5  -1    431.46    491.71      2.79 o
  -6   9   5   2     28.24     35.15      0.53 o
  -6   9  -5  -2     27.65     34.24      0.91 o
  -5   9   5  -2     26.17     26.78      0.53 o
  -5   9  -5   2     26.52     29.57      0.98 o
  -5   9   5  -1     26.02     25.34      0.45 o
  -5   9  -5   1     26.13     28.81      0.75 o
  -5   9  -5   0      0.94     11.24      0.60 o
  -5   9   5   1     43.31     43.37      0.53 o
  -5   9  -5  -1     42.92     38.92      0.75 o
  -5   9   5   2     14.17     19.61      0.38 o
  -5   9  -5  -2     13.93     21.04      0.68 o
  -4   9   5  -2     29.19     27.53      0.53 o
  -4   9  -5   2     29.66     29.94      0.98 o
  -4   9   5  -1     25.99     27.08      0.45 o
  -4   9  -5   1     26.52     31.83      0.75 o
  -4   9  -5   0      0.27     12.75      0.60 o
  -4   9   5   1     44.87     43.67      0.53 o
  -4   9  -5  -1     45.18     46.46      0.83 o
  -4   9   5   2     14.76     19.84      0.38 o
  -4   9  -5  -2     14.90     21.80      0.68 o
  -3   9   5  -2     20.15     22.02      0.45 o
  -3   9  -5   2     20.37     25.72      0.91 o
  -3   9   5  -1    462.55    419.98      1.58 o
  -3   9  -5   1    468.19    430.77      2.41 o
  -3   9   5   0     14.59     21.12      0.45 o
  -3   9  -5   0     14.64     21.57      0.68 o
  -3   9   5   1    467.98    485.75      1.81 o
  -3   9  -5  -1    471.08    506.95      2.94 o
  -3   9   5   2     25.79     37.34      0.60 o
  -3   9  -5  -2     26.15     29.04      0.91 o
  -2   9   5  -2     36.66     37.11      0.53 o
  -2   9  -5   2     36.80     40.58      0.83 o
  -2   9   5  -1    930.84    846.82      2.41 o
  -2   9  -5   1    931.27    867.34      4.07 o
  -2   9   5   0    475.61    444.95      1.58 o
  -2   9  -5   0    475.27    406.25      2.49 o
  -2   9   5   1    262.95    284.36      1.36 o
  -2   9  -5  -1    260.43    293.11      2.11 o
  -2   9   5   2     73.34     81.54      0.68 o
  -2   9  -5  -2     72.50     82.67      1.06 o
  -1   9   5  -2     81.31     77.61      0.75 o
  -1   9  -5   2     81.46     71.51      0.98 o
  -1   9   5  -1    252.69    241.82      1.21 o
  -1   9  -5   1    253.48    241.14      1.73 o
  -1   9   5   0    171.12    176.20      0.98 o
  -1   9  -5   0    171.41    174.46      1.51 o
  -1   9   5   1     16.27     14.78      0.38 o
  -1   9  -5  -1     16.76     16.37      0.60 o
  -1   9   5   2     19.76     29.72      0.45 o
  -1   9  -5  -2     19.85     28.96      0.75 o
   0   9   5  -2     26.39     27.08      0.45 o
   0   9  -5   2     26.41     27.76      0.68 o
   0   9   5  -1    143.64    129.43      0.91 o
   0   9  -5   1    143.88    132.22      1.21 o
   0   9   5   0     15.50     27.00      0.45 o
   0   9  -5   0     15.66     26.17      0.68 o
   0   9   5   1    150.89    170.92      0.98 o
   0   9  -5  -1    150.73    176.50      1.66 o
   0   9   5   2     35.44     32.21      0.53 o
   0   9  -5  -2     35.27     35.00      0.98 o
  -9  10   5  -2     14.29     11.62      0.45 o
  -9  10  -5   2     14.53     13.65      0.68 o
  -9  10   5  -1     42.41     41.11      0.60 o
  -9  10  -5   1     43.04     41.86      0.91 o
  -9  10   5   0     87.25     84.40      0.83 o
  -9  10  -5   0     87.57     85.08      1.28 o
  -9  10   5   1     67.26     61.70      0.75 o
  -9  10  -5  -1     67.89     59.96      1.06 o
  -9  10   5   2     20.26     37.41      0.68 o
  -9  10  -5  -2     19.95     30.25      1.66 o
  -8  10   5  -2      5.62     14.56      0.45 o
  -8  10  -5   2      5.77     14.48      0.75 o
  -8  10   5  -1    132.63    122.64      0.98 o
  -8  10  -5   1    133.47    124.53      1.43 o
  -8  10   5   0     18.81     27.38      0.53 o
  -8  10  -5   0     18.84     20.74      0.75 o
  -8  10   5   1    112.56    109.22      0.91 o
  -8  10  -5  -1    112.67    124.91      1.43 o
  -8  10   5   2     89.29     92.25      0.91 o
  -8  10  -5  -2     88.91     94.89      1.66 o
  -7  10   5  -2     71.71     61.70      0.75 o
  -7  10  -5   2     72.47     58.61      1.43 o
  -7  10   5  -1     61.63     64.49      0.68 o
  -7  10  -5   1     62.07     67.51      1.13 o
  -7  10   5   0    423.55    330.15      1.58 o
  -7  10  -5   0    426.04    422.54      2.56 o
  -7  10   5   1    984.51    971.96      2.94 o
  -7  10  -5  -1    985.50   1002.28      4.22 o
  -7  10   5   2     93.83     84.78      0.83 o
  -7  10  -5  -2     94.14     86.67      1.36 o
  -6  10   5  -2     23.36     21.35      0.53 o
  -6  10  -5   2     23.19     28.74      0.91 o
  -6  10   5  -1    142.08    133.28      0.98 o
  -6  10  -5   1    142.87    134.79      1.51 o
  -6  10   5   0    109.98    105.30      0.91 o
  -6  10  -5   0    108.94    107.33      1.36 o
  -6  10   5   1    106.05    120.68      0.98 o
  -6  10  -5  -1    105.93    124.76      1.43 o
  -6  10   5   2     37.30     40.20      0.60 o
  -6  10  -5  -2     37.02     41.86      0.91 o
  -5  10   5  -2      4.00      2.72      0.30 o
  -5  10  -5   2      4.12      2.56      0.53 o
  -5  10   5  -1     44.16     36.96      0.53 o
  -5  10  -5   1     44.84     40.13      0.83 o
  -5  10   5   0     26.57     35.53      0.60 o
  -5  10  -5   0     26.39     35.60      0.83 o
  -5  10   5   1     75.63     83.50      0.91 o
  -5  10  -5  -1     75.83     85.46      1.13 o
  -5  10  -5  -2      0.97     26.85      0.98 o
  -4  10   5  -2     26.25     26.17      0.53 o
  -4  10  -5   2     26.47     27.98      1.06 o
  -4  10   5  -1    149.79    135.24      1.06 o
  -4  10  -5   1    150.55    137.73      1.58 o
  -4  10   5   0    106.85     95.42      0.91 o
  -4  10  -5   0    108.52     89.00      1.28 o
  -4  10   5   1    102.19    111.78      0.91 o
  -4  10  -5  -1    102.60    105.00      1.36 o
  -4  10   5   2     41.22     42.54      0.60 o
  -4  10  -5  -2     41.11     44.50      0.98 o
  -3  10   5  -2     71.32     59.44      0.83 o
  -3  10  -5   2     71.71     61.02      1.43 o
  -3  10   5  -1     61.55     64.87      0.75 o
  -3  10  -5   1     61.85     66.07      1.13 o
  -3  10   5   0    417.90    404.44      1.89 o
  -3  10  -5   0    420.33    419.38      2.64 o
  -3  10   5   1    996.91    957.02      2.79 o
  -3  10  -5  -1    997.25   1010.27      4.07 o
  -3  10   5   2     87.48     82.52      0.83 o
  -3  10  -5  -2     87.13     81.69      1.36 o
  -2  10   5  -2      5.04     11.54      0.45 o
  -2  10  -5   2      4.93     11.54      0.75 o
  -2  10   5  -1    127.95    119.93      0.98 o
  -2  10  -5   1    129.37    123.93      1.51 o
  -2  10   5   0     18.03     28.36      0.53 o
  -2  10  -5   0     18.19     24.66      0.83 o
  -2  10   5   1    106.62    121.59      0.98 o
  -2  10  -5  -1    106.62    121.36      1.43 o
  -2  10   5   2     93.86     93.76      0.83 o
  -2  10  -5  -2     93.24     95.19      1.43 o
  -1  10   5  -2     14.02     13.20      0.38 o
  -1  10  -5   2     14.22     14.03      0.60 o
  -1  10   5  -1     39.05     40.88      0.60 o
  -1  10  -5   1     38.95     40.66      0.75 o
  -1  10   5   0     85.17     87.34      0.75 o
  -1  10  -5   0     85.30     86.89      1.21 o
  -1  10   5   1     59.54     59.59      0.68 o
  -1  10  -5  -1     58.78     67.66      0.98 o
  -1  10   5   2     18.78     39.60      0.60 o
  -1  10  -5  -2     18.86     34.62      1.43 o
   0  10   5  -2      2.15      2.26      0.30 o
   0  10  -5   2      2.17      2.64      0.45 o
   0  10   5  -1      6.31      9.58      0.38 o
   0  10  -5   1      6.48      9.96      0.53 o
   0  10   5   0     88.03     83.27      0.83 o
   0  10  -5   0     87.87     81.61      1.13 o
   0  10   5   1      8.97      5.81      0.38 o
   0  10  -5  -1      8.97      6.86      0.60 o
   0  10   5   2     68.03     96.55      0.98 o
   0  10  -5  -2     67.68    113.97      4.22 o
 -10  11   5  -2     12.67     18.40      0.60 o
 -10  11  -5   2     12.64     19.91      0.75 o
 -10  11   5  -1     63.58     62.91      0.91 o
 -10  11  -5   1     63.34     59.21      1.13 o
 -10  11   5   0     64.17     56.72      0.91 o
 -10  11  -5   0     64.61     60.19      1.13 o
 -10  11   5   1    426.71    448.79      2.26 o
 -10  11  -5  -1    424.52    465.24      2.79 o
 -10  11   5   2     40.16     65.17      0.83 o
 -10  11  -5  -2     40.01     82.37      2.79 o
  -9  11   5  -2     27.98     22.33      0.60 o
  -9  11  -5   2     28.69     22.33      0.75 o
  -9  11   5  -1    178.39    138.49      1.13 o
  -9  11  -5   1    178.70    144.14      1.58 o
  -9  11   5   0    517.73    482.96      2.11 o
  -9  11  -5   0    517.46    488.54      2.94 o
  -9  11   5   1    334.39    347.34      1.81 o
  -9  11  -5  -1    333.51    360.47      2.56 o
  -9  11   5   2     40.72     41.26      0.68 o
  -9  11  -5  -2     40.58     47.90      2.19 o
  -8  11   5  -2     11.00     17.65      0.60 o
  -8  11  -5   2     11.21     18.78      0.75 o
  -8  11   5  -1    356.48    304.88      1.73 o
  -8  11  -5   1    359.76    312.12      2.19 o
  -8  11   5   0   1739.54   1663.78      4.00 o
  -8  11  -5   0   1743.48   1658.95      5.05 o
  -8  11   5   1    275.95    247.40      1.58 o
  -8  11  -5  -1    278.29    257.58      2.04 o
  -8  11   5   2     75.22     57.25      0.83 o
  -8  11  -5  -2     75.30     80.25      2.56 o
  -7  11   5  -2      7.83      8.07      0.45 o
  -7  11  -5   2      7.95     10.64      0.68 o
  -7  11   5  -1      3.14      3.09      0.38 o
  -7  11  -5   1      3.10      3.92      0.53 o
  -7  11   5   0     53.62     53.03      0.83 o
  -7  11  -5   0     53.66     51.67      0.98 o
  -7  11   5   1    313.80    329.84      1.89 o
  -7  11  -5  -1    312.76    341.31      2.34 o
  -7  11   5   2     38.48     37.56      0.68 o
  -7  11  -5  -2     38.26     30.70      1.13 o
  -6  11   5  -2      4.25      6.11      0.38 o
  -6  11  -5   2      4.17      4.68      0.53 o
  -6  11   5  -1     45.45     42.62      0.68 o
  -6  11  -5   1     45.77     42.84      0.98 o
  -6  11   5   0    160.79    164.43      1.36 o
  -6  11  -5   0    163.58    164.36      1.73 o
  -6  11   5   1     26.58     22.33      0.60 o
  -6  11  -5  -1     26.84     23.99      0.83 o
  -6  11   5   2     43.13     58.00      0.98 o
  -6  11  -5  -2     43.29     46.24      1.96 o
  -5  11   5  -2      4.69      6.34      0.38 o
  -5  11  -5   2      4.59      6.56      0.60 o
  -5  11   5  -1     41.03     40.96      0.68 o
  -5  11  -5   1     41.32     42.24      0.98 o
  -5  11   5   0    169.67    163.00      1.28 o
  -5  11  -5   0    167.85    168.05      1.81 o
  -5  11   5   1     27.12     21.20      0.60 o
  -5  11  -5  -1     27.24     23.38      0.83 o
  -5  11   5   2     43.41     57.48      0.98 o
  -5  11  -5  -2     43.07     24.97      1.21 o
  -4  11   5  -2      8.23      8.52      0.45 o
  -4  11  -5   2      8.36     10.94      0.68 o
  -4  11   5  -1      3.03      3.24      0.45 o
  -4  11  -5   1      3.15      4.30      0.60 o
  -4  11   5   0     55.08     56.72      0.83 o
  -4  11  -5   0     54.98     55.74      1.21 o
  -4  11   5   1    319.36    327.36      1.73 o
  -4  11  -5  -1    319.98    337.46      2.79 o
  -4  11   5   2     41.17     41.71      0.68 o
  -4  11  -5  -2     41.23     42.16      1.66 o
  -3  11   5  -2     12.11     18.10      0.53 o
  -3  11  -5   2     11.88     27.00      0.91 o
  -3  11   5  -1    359.23    308.27      1.66 o
  -3  11  -5   1    359.62    300.58      2.64 o
  -3  11   5   0   1803.29   1646.20      4.60 o
  -3  11  -5   0   1812.30   1693.72      6.71 o
  -3  11   5   1    269.80    245.52      1.66 o
  -3  11  -5  -1    269.58    253.21      2.49 o
  -3  11   5   2     75.89     75.35      0.91 o
  -3  11  -5  -2     75.71     75.96      2.04 o
  -2  11   5  -2     28.69     24.29      0.60 o
  -2  11  -5   2     28.61     27.68      0.83 o
  -2  11   5  -1    176.50    163.15      1.21 o
  -2  11  -5   1    178.62    164.05      1.66 o
  -2  11   5   0    527.30    483.57      2.11 o
  -2  11  -5   0    529.62    489.37      2.87 o
  -2  11   5   1    337.38    344.02      1.73 o
  -2  11  -5  -1    337.13    358.66      2.34 o
  -2  11   5   2     43.66     44.80      0.68 o
  -2  11  -5  -2     43.80     50.76      2.19 o
  -1  11   5  -2     12.41     18.33      0.53 o
  -1  11  -5   2     12.80     20.52      0.68 o
  -1  11   5  -1     66.11     69.32      0.83 o
  -1  11  -5   1     67.38     69.77      1.06 o
  -1  11   5   0     65.58     65.09      0.83 o
  -1  11  -5   0     65.14     50.23      0.91 o
  -1  11   5   1    427.89    442.83      1.96 o
  -1  11  -5  -1    429.95    461.46      2.56 o
  -1  11   5   2     41.32     65.47      0.83 o
   0  11   5  -2      0.04      4.30      0.45 o
   0  11  -5   2      0.03      6.56      0.60 o
   0  11   5  -1      7.91      9.05      0.53 o
   0  11  -5   1      8.14     11.54      0.68 o
   0  11   5   0    130.37    130.57      1.28 o
   0  11  -5   0    130.31    130.64      1.58 o
   0  11   5   1    533.25    539.61      2.56 o
   0  11  -5  -1    533.18    564.72      3.17 o
   0  11   5   2    141.27    134.11      1.21 o
   0  11  -5  -2    141.14    148.67      5.13 o
 -11  12   5  -2      8.14      8.60      0.60 o
 -11  12  -5   2      8.22      7.24      0.68 o
 -11  12   5  -1    129.43    103.26      1.28 o
 -11  12  -5   1    129.37    103.86      1.51 o
 -11  12   5   0    560.49    472.55      2.56 o
 -11  12  -5   0    562.51    484.02      2.94 o
 -11  12   5   1    404.72    376.99      2.34 o
 -11  12  -5  -1    404.68    395.69      2.64 o
 -11  12   5   2      9.41     10.56      0.60 o
 -11  12  -5  -2      9.47     13.28      1.81 o
 -10  12   5  -2     13.27     11.84      0.53 o
 -10  12  -5   2     13.69     12.07      0.75 o
 -10  12   5  -1     11.06     13.35      0.60 o
 -10  12  -5   1     11.03     13.05      0.75 o
 -10  12   5   0    446.81    403.84      2.26 o
 -10  12  -5   0    450.76    403.39      2.79 o
 -10  12   5   1    255.94    233.52      1.73 o
 -10  12  -5  -1    257.85    239.93      2.19 o
 -10  12   5   2     53.75     47.59      0.91 o
 -10  12  -5  -2     53.81     57.02      2.49 o
  -9  12   5  -2      8.92      9.73      0.53 o
  -9  12  -5   2      9.01     10.86      0.68 o
  -9  12   5  -1     87.51     80.33      0.98 o
  -9  12  -5   1     88.57     81.01      1.36 o
  -9  12   5   0     75.44     75.50      0.98 o
  -9  12  -5   0     75.82     74.45      1.36 o
  -9  12   5   1     60.50     56.95      0.91 o
  -9  12  -5  -1     60.54     66.90      1.21 o
  -9  12   5   2     15.65     21.27      0.60 o
  -9  12  -5  -2     15.50     31.68      2.04 o
  -8  12   5  -2     64.44     43.45      0.75 o
  -8  12  -5   2     65.33     42.69      0.98 o
  -8  12   5  -1    325.92    295.60      1.89 o
  -8  12  -5   1    328.89    295.22      2.34 o
  -8  12   5   0    463.79    397.28      2.11 o
  -8  12  -5   0    464.51    377.97      2.56 o
  -8  12   5   1    131.59    134.56      1.28 o
  -8  12  -5  -1    131.84    142.10      1.73 o
  -8  12   5   2     13.02     19.76      0.68 o
  -8  12  -5  -2     13.07     31.68      1.96 o
  -7  12   5  -2      5.83      5.51      0.45 o
  -7  12  -5   2      6.06      8.90      0.68 o
  -7  12   5  -1     36.63     33.04      0.68 o
  -7  12  -5   1     36.63     35.15      0.91 o
  -7  12   5   0     91.38     99.26      1.13 o
  -7  12  -5   0     92.70    100.77      1.36 o
  -7  12   5   1    676.87    716.26      3.09 o
  -7  12  -5  -1    679.45    736.78      4.45 o
  -7  12   5   2     30.15     30.47      0.75 o
  -7  12  -5  -2     30.28      3.09      1.96 <
  -6  12   5  -2      0.03      4.30      0.45 o
  -6  12  -5   2      0.03      5.05      0.68 o
  -6  12   5  -1     13.16     13.88      0.53 o
  -6  12  -5   1     13.17     13.80      0.83 o
  -6  12   5   0      0.24      1.36      0.45 <
  -6  12  -5   0      0.22      1.21      0.68 <
  -6  12   5   1    386.95    394.56      2.11 o
  -6  12  -5  -1    386.41    405.12      3.17 o
  -6  12   5   2      3.94      7.62      0.53 o
  -6  12  -5  -2      3.89      8.15      2.41 o
  -5  12   5  -2      5.46      6.94      0.53 o
  -5  12  -5   2      5.33      5.81      0.68 o
  -5  12   5  -1     39.02     34.70      0.75 o
  -5  12  -5   1     39.72     35.90      0.98 o
  -5  12   5   0     98.69    100.02      1.13 o
  -5  12  -5   0     97.78    102.20      1.51 o
  -5  12   5   1    665.41    714.75      3.09 o
  -5  12  -5  -1    661.32    730.89      4.07 o
  -5  12   5   2     30.17     36.81      0.75 o
  -5  12  -5  -2     30.39     41.18      3.17 o
  -4  12   5  -2     65.46     48.42      0.83 o
  -4  12  -5   2     65.36     50.39      1.13 o
  -4  12   5  -1    338.60    290.39      1.96 o
  -4  12  -5   1    341.58    295.60      2.56 o
  -4  12   5   0    480.62    419.30      2.26 o
  -4  12  -5   0    483.39    434.46      3.09 o
  -4  12   5   1    137.20    134.49      1.36 o
  -4  12  -5  -1    137.16    141.65      1.81 o
  -4  12   5   2     11.13     19.01      0.60 o
  -4  12  -5  -2     11.07     27.38      2.87 o
  -3  12   5  -2      8.90     10.03      0.53 o
  -3  12  -5   2      8.81      9.96      0.75 o
  -3  12   5  -1     92.47     79.73      1.06 o
  -3  12  -5   1     93.79     84.63      1.43 o
  -3  12   5   0     80.21     76.41      0.98 o
  -3  12  -5   0     80.62     78.22      1.43 o
  -3  12   5   1     63.69     66.30      0.98 o
  -3  12  -5  -1     63.54     69.39      1.36 o
  -3  12   5   2     14.44     19.16      0.60 o
  -3  12  -5  -2     14.42     33.34      3.02 o
  -2  12   5  -2     11.91     12.22      0.53 o
  -2  12  -5   2     11.91     13.20      0.68 o
  -2  12   5  -1     10.07     13.43      0.53 o
  -2  12  -5   1      9.87     12.29      0.68 o
  -2  12   5   0    455.40    401.88      2.04 o
  -2  12  -5   0    456.20    402.86      2.56 o
  -2  12   5   1    256.54    232.24      1.58 o
  -2  12  -5  -1    255.91    244.23      1.96 o
  -2  12   5   2     53.80     48.95      0.83 o
  -2  12  -5  -2     53.81     61.02      2.56 o
  -1  12   5  -2      7.08      8.22      0.53 o
  -1  12  -5   2      7.16      9.81      0.60 o
  -1  12   5  -1    130.89    101.98      1.13 o
  -1  12  -5   1    131.84    100.77      1.36 o
  -1  12   5   0    565.44    470.44      2.34 o
  -1  12  -5   0    568.86    378.12      2.34 o
  -1  12   5   1    403.48    345.23      2.04 o
  -1  12  -5  -1    405.15    342.21      2.19 o
  -1  12   5   2      8.93     10.03      0.53 o
  -1  12  -5  -2      8.99     10.11      1.81 o
   0  12   5  -2     26.73     22.40      0.75 o
   0  12  -5   2     26.80     26.17      0.83 o
   0  12   5  -1     78.74     59.14      1.06 o
   0  12  -5   1     79.76     59.06      1.21 o
   0  12   5   0     31.55     43.22      1.06 o
   0  12  -5   0     31.30     43.97      1.06 o
   0  12   5   1     75.44     69.17      1.13 o
   0  12  -5  -1     75.38     71.51      1.28 o
   0  12   5   2      6.03      7.32      0.60 o
   0  12  -5  -2      5.96      8.75      1.81 o
 -12  13   5  -2     30.27     32.96      0.91 o
 -12  13  -5   2     30.83     27.98      0.98 o
 -12  13   5  -1    272.12    230.28      2.04 o
 -12  13  -5   1    275.68    230.43      2.11 o
 -12  13   5   0    301.95    290.02      2.11 o
 -12  13  -5   0    303.49    291.60      2.49 o
 -12  13   5   1     37.42     33.94      0.91 o
 -12  13  -5  -1     37.45     34.09      1.06 o
 -11  13   5  -2      6.40      7.17      0.60 o
 -11  13  -5   2      6.34      8.30      0.75 o
 -11  13   5  -1     20.94     17.27      0.75 o
 -11  13  -5   1     20.92     17.88      0.83 o
 -11  13   5   0     11.42     21.12      0.75 o
 -11  13  -5   0     11.51     18.40      0.91 o
 -11  13   5   1     18.25     17.57      0.75 o
 -11  13  -5  -1     18.38     19.54      0.91 o
 -11  13   5   2     26.17     33.79      0.91 o
 -11  13  -5  -2     26.04     53.03      2.49 o
 -10  13   5  -2     20.03     21.80      0.75 o
 -10  13  -5   2     19.96     31.15      0.98 o
 -10  13   5  -1    107.05     80.63      1.21 o
 -10  13  -5   1    106.89     84.86      1.36 o
 -10  13   5   0    111.13     90.29      1.36 o
 -10  13  -5   0    111.77     92.85      1.43 o
 -10  13   5   1     20.82     16.67      0.68 o
 -10  13  -5  -1     21.63     17.27      0.83 o
 -10  13   5   2     13.94     13.73      0.60 o
 -10  13  -5  -2     13.73     19.76      1.89 o
  -9  13   5  -2     34.26     26.55      0.68 o
  -9  13  -5   2     34.87     32.81      0.98 o
  -9  13   5  -1    155.88    118.35      1.21 o
  -9  13  -5   1    157.60    113.97      1.51 o
  -9  13   5   0     24.81     22.25      0.68 o
  -9  13  -5   0     24.78     23.68      0.91 o
  -9  13   5   1     10.68     13.88      0.60 o
  -9  13  -5  -1     11.11     14.86      0.83 o
  -9  13   5   2     18.80     19.61      0.68 o
  -9  13  -5  -2     18.81     22.55      2.87 o
  -8  13   5  -2     38.01     37.79      0.75 o
  -8  13  -5   2     38.11     37.49      1.06 o
  -8  13   5  -1    244.53    193.17      1.51 o
  -8  13  -5   1    244.74    175.07      2.04 o
  -8  13   5   0     23.13     24.97      0.68 o
  -8  13  -5   0     23.18     23.68      0.98 o
  -8  13   5   1     44.04     48.73      0.91 o
  -8  13  -5  -1     43.36     51.14      1.21 o
  -8  13   5   2     44.09     43.37      0.91 o
  -8  13  -5  -2     43.86     60.72      3.77 o
  -7  13   5  -2     27.06     26.25      0.75 o
  -7  13  -5   2     27.10     25.95      0.98 o
  -7  13   5  -1    226.75    160.43      1.43 o
  -7  13  -5   1    226.75    195.36      2.11 o
  -7  13   5   0    861.30    750.05      3.17 o
  -7  13  -5   0    863.23    769.36      4.75 o
  -7  13   5   1     96.32     90.89      1.13 o
  -7  13  -5  -1     96.50     90.44      1.81 o
  -7  13   5   2     14.85     25.34      0.75 o
  -6  13   5  -2     28.98     26.85      0.75 o
  -6  13  -5   2     29.41     25.49      1.06 o
  -6  13   5  -1    221.89    191.28      1.66 o
  -6  13  -5   1    223.35    191.43      2.26 o
  -6  13   5   0    850.89    751.86      3.24 o
  -6  13  -5   0    856.27    751.86      4.68 o
  -6  13   5   1     97.95     81.46      1.06 o
  -6  13  -5  -1     98.48     72.56      1.51 o
  -6  13   5   2     14.91     28.89      0.75 o
  -6  13  -5  -2     14.78     38.24      3.24 o
  -5  13   5  -2     40.19     34.85      0.83 o
  -5  13  -5   2     40.60     32.81      1.06 o
  -5  13   5  -1    253.19    187.29      1.58 o
  -5  13  -5   1    256.10    172.35      2.04 o
  -5  13   5   0     18.53     27.00      0.75 o
  -5  13  -5   0     18.93     22.70      0.91 o
  -5  13   5   1     45.62     45.94      0.83 o
  -5  13  -5  -1     46.63     47.82      1.21 o
  -5  13   5   2     43.61     43.82      0.91 o
  -5  13  -5  -2     43.37     64.42      3.77 o
  -4  13   5  -2     32.45     30.93      0.75 o
  -4  13  -5   2     32.69     31.60      1.06 o
  -4  13   5  -1    151.84    125.96      1.36 o
  -4  13  -5   1    152.19    130.57      1.81 o
  -4  13   5   0     22.98     23.68      0.68 o
  -4  13  -5   0     23.02     24.51      0.98 o
  -4  13   5   1      9.46     14.10      0.60 o
  -4  13  -5  -1      9.07     12.82      0.83 o
  -4  13   5   2     20.91     14.33      0.60 o
  -4  13  -5  -2     20.78     24.82      2.87 o
  -3  13   5  -2     18.37     26.10      0.75 o
  -3  13  -5   2     18.39     28.59      0.98 o
  -3  13   5  -1    108.87     66.53      0.98 o
  -3  13  -5   1    110.46     82.52      1.51 o
  -3  13   5   0    112.67     89.46      1.06 o
  -3  13  -5   0    112.73     90.66      1.28 o
  -3  13   5   1     20.04     16.44      0.60 o
  -3  13  -5  -1     19.30     18.71      0.75 o
  -3  13   5   2     13.89     11.99      0.60 o
  -3  13  -5  -2     13.87     15.16      1.89 o
  -2  13   5  -2      6.31      7.32      0.60 o
  -2  13  -5   2      6.24      6.79      0.60 o
  -2  13   5  -1     20.31     16.97      0.68 o
  -2  13  -5   1     20.51     17.42      0.75 o
  -2  13   5   0     14.87     22.10      0.75 o
  -2  13  -5   0     14.71     21.35      0.83 o
  -2  13   5   1     20.22     18.25      0.68 o
  -2  13  -5  -1     20.20     20.14      0.83 o
  -2  13   5   2     25.05     28.51      0.83 o
  -2  13  -5  -2     25.06     38.85      2.34 o
  -1  13   5  -2     30.49     31.60      0.91 o
  -1  13  -5   2     30.17     29.94      0.91 o
  -1  13   5  -1    287.70    208.56      1.73 o
  -1  13  -5   1    287.92    195.51      1.89 o
  -1  13   5   0    299.98    285.19      2.04 o
  -1  13  -5   0    299.94    282.78      2.26 o
  -1  13   5   1     35.26     33.49      0.83 o
  -1  13  -5  -1     35.47     32.58      0.91 o
   0  13   5  -2     52.83     43.14      1.06 o
   0  13  -5   2     53.64     43.52      1.13 o
   0  13   5  -1    133.41    135.62      1.66 o
   0  13  -5   1    134.32    131.39      1.66 o
   0  13   5   0      0.46      4.45      0.68 o
   0  13  -5   0      0.45      4.75      0.75 o
 -13  14   5  -2      5.73      9.96      0.75 o
 -13  14  -5   2      5.96      8.90      0.83 o
 -12  14   5  -2     15.60     12.82      0.75 o
 -12  14  -5   2     15.67     13.95      0.83 o
 -12  14   5  -1     24.27     23.01      0.83 o
 -12  14  -5   1     24.09     23.53      0.98 o
 -11  14   5  -2     10.94     11.09      0.75 o
 -11  14  -5   2     10.89     12.90      0.83 o
 -11  14   5  -1     21.06     29.64      0.98 o
 -11  14  -5   1     20.58     30.02      0.98 o
 -11  14   5   0     13.42     13.35      0.68 o
 -11  14  -5   0     12.93     15.61      0.91 o
 -11  14   5   1     53.65     57.63      1.13 o
 -11  14  -5  -1     53.64     62.60      1.66 o
 -10  14   5  -2      0.27      3.47      0.53 o
 -10  14  -5   2      0.25      5.96      0.75 o
 -10  14   5  -1     23.82     23.91      0.83 o
 -10  14  -5   1     24.14     20.67      0.91 o
 -10  14   5   0      5.35     11.54      0.75 o
 -10  14  -5   0      5.38     10.48      0.83 o
 -10  14   5   1     83.19     82.37      1.36 o
 -10  14  -5  -1     82.73     85.01      1.58 o
  -9  14   5  -2     22.42     19.16      0.68 o
  -9  14  -5   2     22.84     19.91      0.98 o
  -9  14   5  -1     14.66     19.01      0.68 o
  -9  14  -5   1     14.55     19.16      0.91 o
  -9  14   5   0      5.39     13.88      0.68 o
  -9  14  -5   0      5.33     17.80      0.98 o
  -9  14   5   1     22.38     23.08      0.83 o
  -9  14  -5  -1     22.24     24.89      1.06 o
  -9  14   5   2     58.12     56.04      1.13 o
  -9  14  -5  -2     58.06     66.00      4.07 o
  -8  14   5  -2     11.09     11.47      0.60 o
  -8  14  -5   2     10.86     16.37      0.91 o
  -8  14   5  -1     67.56     54.01      0.91 o
  -8  14  -5   1     67.48     54.68      1.28 o
  -8  14   5   0     27.19     24.51      0.75 o
  -8  14  -5   0     26.57     26.85      1.06 o
  -8  14   5   1    152.50    143.24      1.51 o
  -8  14  -5  -1    152.95    140.90      1.96 o
  -8  14   5   2     32.55     37.11      0.91 o
  -8  14  -5  -2     32.36     39.30      3.47 o
  -7  14   5  -2      8.32      5.88      0.53 o
  -7  14  -5   2      8.22      5.58      0.75 o
  -7  14   5  -1     49.82     34.09      0.83 o
  -7  14  -5   1     50.32     34.24      1.21 o
  -7  14   5   0      0.49      2.41      0.53 o
  -7  14  -5   0      0.51      1.96      0.75 <
  -7  14   5   1    171.56    173.79      1.66 o
  -7  14  -5  -1    171.59    173.26      2.26 o
  -7  14   5   2      8.27      8.67      0.60 o
  -6  14   5  -2     12.15     15.16      0.68 o
  -6  14  -5   2     12.51     15.61      0.98 o
  -6  14   5  -1     63.87     54.23      0.98 o
  -6  14  -5   1     65.57     53.63      1.36 o
  -6  14   5   0     23.98     26.70      0.75 o
  -6  14  -5   0     24.47     27.30      1.06 o
  -6  14   5   1    158.47    159.15      1.51 o
  -6  14  -5  -1    158.12    163.45      2.04 o
  -6  14   5   2     34.94     30.62      0.75 o
  -6  14  -5  -2     35.11     42.62      3.47 o
  -5  14   5  -2     21.61     16.74      0.68 o
  -5  14  -5   2     21.97     20.21      0.98 o
  -5  14   5  -1     11.99     17.80      0.68 o
  -5  14  -5   1     11.93     18.63      0.91 o
  -5  14   5   0     10.11     19.08      0.75 o
  -5  14  -5   0     10.05     20.67      0.98 o
  -5  14   5   1     18.97     21.04      0.68 o
  -5  14  -5  -1     19.10     24.06      1.06 o
  -5  14   5   2     55.05     57.25      0.98 o
  -5  14  -5  -2     54.77     70.15      4.07 o
  -4  14   5  -2      0.64      5.81      0.60 o
  -4  14  -5   2      0.70      7.24      0.75 o
  -4  14   5  -1     24.35     22.93      0.75 o
  -4  14  -5   1     24.34     24.44      0.98 o
  -4  14   5   0      7.53     11.31      0.68 o
  -4  14  -5   0      7.20     11.09      0.83 o
  -4  14   5   1     85.27     82.89      1.21 o
  -4  14  -5  -1     85.64     87.50      1.51 o
  -3  14   5  -2     10.21     11.31      0.68 o
  -3  14  -5   2     10.28     12.82      0.75 o
  -3  14   5  -1     19.60     29.72      0.83 o
  -3  14  -5   1     20.39     30.10      0.91 o
  -3  14   5   0     13.14     15.09      0.68 o
  -3  14  -5   0     13.73     15.46      0.75 o
  -3  14   5   1     55.54     56.12      1.06 o
  -3  14  -5  -1     55.33     58.68      1.43 o
  -2  14   5  -2     16.31     12.07      0.75 o
  -2  14  -5   2     16.53     13.28      0.75 o
  -2  14   5  -1     21.88     23.83      0.83 o
  -2  14  -5   1     22.51     24.51      0.91 o
  -1  14   5  -2      6.40      9.73      0.68 o
  -1  14  -5   2      6.29     10.03      0.75 o
 -11  15   5  -2      0.99      2.72      0.60 o
 -11  15  -5   2      0.99      3.70      0.75 o
 -10  15   5  -2     10.09     11.69      0.68 o
 -10  15  -5   2     10.16      9.73      0.91 o
 -10  15   5  -1     27.67     31.15      0.91 o
 -10  15  -5   1     27.94     31.75      1.13 o
  -9  15   5  -2      2.16      4.22      0.60 o
  -9  15  -5   2      2.29      4.68      0.83 o
  -9  15   5  -1     59.34     62.00      1.06 o
  -9  15  -5   1     60.47     60.87      1.51 o
  -9  15   5   0     66.88     67.51      1.13 o
  -9  15  -5   0     66.07     68.19      1.51 o
  -8  15   5  -2      6.73     11.47      0.68 o
  -8  15  -5   2      6.83     11.99      0.91 o
  -8  15   5  -1     57.83     50.23      1.06 o
  -8  15  -5   1     58.55     52.27      1.36 o
  -8  15   5   0    327.33    306.91      2.26 o
  -8  15  -5   0    328.95    307.37      2.94 o
  -7  15   5  -2      7.58     12.52      0.68 o
  -7  15  -5   2      7.60     12.67      0.91 o
  -7  15   5  -1     57.39     45.78      0.98 o
  -7  15  -5   1     57.21     38.77      1.28 o
  -7  15   5   0    329.53    298.54      2.19 o
  -7  15  -5   0    330.40    301.94      3.02 o
  -6  15   5  -2      2.01      6.71      0.60 o
  -6  15  -5   2      1.95      6.11      0.91 o
  -6  15   5  -1     62.06     64.87      1.13 o
  -6  15  -5   1     61.81     61.02      1.51 o
  -6  15   5   0     64.42     60.04      1.13 o
  -6  15  -5   0     64.65     55.21      1.36 o
  -5  15   5  -2      9.82     10.26      0.68 o
  -5  15  -5   2     10.00     12.67      0.91 o
  -5  15   5  -1     24.59     26.93      0.83 o
  -5  15  -5   1     24.72     26.78      1.13 o
  -4  15   5  -2      1.22      3.02      0.68 o
  -4  15  -5   2      1.21      4.75      0.75 o
   0   0   6   0   3169.93   4429.77     20.14 o
   0   1   6  -2     90.45     67.43      0.53 o
   0   1   6  -1    617.26    633.89      1.66 o
   0   1   6   0    193.58    262.41      1.06 o
   0   1   6   1     31.42     52.72      0.45 o
   0   1   6   2      2.85      8.22      0.23 o
  -1   2   6  -2     16.64     23.46      0.30 o
  -1   2   6  -1    649.50    641.89      1.58 o
  -1   2   6   0     74.58    106.43      0.60 o
  -1   2   6   1     91.69    113.74      0.68 o
  -1   2   6   2     28.49     21.65      0.30 o
   0   2   6  -2     57.97     55.82      0.38 o
   0   2   6  -1    268.25    278.70      0.98 o
   0   2   6   0     55.40     67.51      0.53 o
   0   2   6   1     16.03     22.55      0.30 o
   0   2   6   2      5.33     11.16      0.30 o
  -2   3   6  -2     17.73     20.06      0.23 o
  -2   3  -6   2     17.41     16.44      0.23 o
  -2   3   6  -1    137.12    127.55      0.45 o
  -2   3  -6   1    136.32    110.12      0.60 o
  -2   3   6   0    226.93    263.24      0.75 o
  -2   3   6   1     89.57     96.77      0.68 o
  -2   3   6   2     56.09     62.68      0.53 o
  -1   3   6  -2     15.75     19.08      0.23 o
  -1   3  -6   2     16.05     16.22      0.23 o
  -1   3   6  -1    132.78    118.57      0.45 o
  -1   3  -6   1    133.18     89.23      0.53 o
  -1   3   6   0    232.90    266.48      0.83 o
  -1   3   6   1     99.04    100.54      0.60 o
  -1   3   6   2     58.11     62.68      0.53 o
   0   3   6  -2     11.46     12.67      0.23 o
   0   3  -6   2     11.51     10.48      0.30 o
   0   3   6  -1    549.18    536.74      1.13 o
   0   3  -6   1    547.02    485.83      1.89 o
   0   3   6   0     76.02     73.92      0.38 o
   0   3   6   1    110.78    128.08      0.60 o
   0   3   6   2      0.01      3.77      0.23 o
  -3   4   6  -2    201.49    170.54      0.60 o
  -3   4  -6   2    201.21    157.95      1.13 o
  -3   4   6  -1    143.30    149.50      0.60 o
  -3   4  -6   1    142.98    137.88      0.98 o
  -3   4   6   0     33.54     42.77      0.38 o
  -3   4   6   1    187.78    210.74      0.75 o
  -3   4   6   2      1.56      5.05      0.23 o
  -2   4   6  -2     75.32     59.29      0.38 o
  -2   4  -6   2     75.24     55.74      0.60 o
  -2   4   6  -1     40.57     53.55      0.38 o
  -2   4  -6   1     40.18     49.56      0.60 o
  -2   4   6   0    602.47    665.87      1.28 o
  -2   4   6   1     38.87     45.63      0.38 o
  -2   4   6   2     96.77    104.92      0.68 o
  -1   4   6  -2    195.85    164.96      0.60 o
  -1   4  -6   2    196.27    153.72      0.91 o
  -1   4   6  -1    144.87    148.89      0.60 o
  -1   4  -6   1    144.18    133.88      0.91 o
  -1   4   6   0     36.52     42.01      0.38 o
  -1   4   6   1    189.60    209.46      0.83 o
  -1   4   6   2      3.62      5.20      0.23 o
   0   4   6  -2    139.66    104.47      0.53 o
   0   4  -6   2    139.79    110.58      0.83 o
   0   4   6  -1     26.12     28.59      0.30 o
   0   4  -6   1     26.09     25.27      0.53 o
   0   4   6   0    502.65    545.72      1.36 o
   0   4   6   2     50.05     48.73      0.53 o
  -4   5   6  -2     26.72     29.27      0.38 o
  -4   5  -6   2     27.08     30.70      0.68 o
  -4   5   6  -1   1199.83   1152.08      1.73 o
  -4   5  -6   1   1195.26   1064.58      2.94 o
  -4   5   6   0   1984.21   1783.48      2.11 o
  -4   5   6   1    412.15    392.98      1.13 o
  -4   5   6   2     41.13     38.02      0.45 o
  -3   5   6  -2     40.56     46.76      0.38 o
  -3   5  -6   2     40.42     45.94      0.83 o
  -3   5   6  -1   1226.27   1194.09      2.19 o
  -3   5  -6   1   1224.41   1085.93      4.07 o
  -3   5   6   0     64.86     66.98      0.45 o
  -3   5   6   1    360.92    352.77      1.06 o
  -3   5   6   2      9.41     11.62      0.30 o
  -2   5   6  -2     37.12     43.97      0.38 o
  -2   5  -6   2     37.00     49.63      0.83 o
  -2   5   6  -1   1220.35   1200.05      1.89 o
  -2   5  -6   1   1213.88   1144.91      3.39 o
  -2   5   6   0     69.05     68.49      0.45 o
  -2   5   6   1    344.39    347.64      1.06 o
  -2   5   6   2      5.90     10.48      0.30 o
  -1   5   6  -2     28.46     28.13      0.30 o
  -1   5  -6   2     27.83     34.39      0.60 o
  -1   5   6  -1   1202.98   1140.39      2.04 o
  -1   5  -6   1   1200.67   1087.89      3.55 o
  -1   5   6   0   1990.10   1896.47      2.94 o
  -1   5   6   1    416.90    393.88      1.21 o
  -1   5   6   2     46.49     40.88      0.45 o
   0   5   6  -2    214.37    152.82      0.68 o
   0   5  -6   2    214.34    149.04      1.13 o
   0   5   6  -1     82.86     79.27      0.53 o
   0   5  -6   1     82.28     77.99      0.83 o
   0   5   6   0   2059.48   1668.53      2.34 o
   0   5   6   1     50.63     37.11      0.38 o
   0   5   6   2      0.10      3.02      0.23 o
  -5   6   6  -2    154.65    120.46      0.83 o
  -5   6  -6   2    154.77    123.78      1.51 o
  -5   6   6  -1    417.98    371.48      1.13 o
  -5   6  -6   1    419.96    314.00      1.73 o
  -5   6   6   0     69.27     87.04      0.60 o
  -5   6  -6   0     68.88     81.99      3.09 o
  -5   6   6   1      6.14     14.33      0.30 o
  -5   6   6   2      4.24      4.98      0.30 o
  -5   6  -6  -2      4.53      5.96      1.73 o
  -4   6   6  -2     27.83     21.95      0.30 o
  -4   6  -6   2     28.23     18.86      0.60 o
  -4   6   6  -1   1031.29    993.98      1.89 o
  -4   6  -6   1   1024.87    946.54      3.39 o
  -4   6   6   0    152.12    111.03      0.68 o
  -4   6  -6   0    151.80    105.15      3.32 o
  -4   6   6   1     88.97     83.88      0.60 o
  -4   6  -6  -1     88.16     84.70      3.09 o
  -4   6   6   2      2.83      2.41      0.23 o
  -4   6  -6  -2      2.71      2.64      1.51 <
  -3   6   6  -2    294.64    212.33      0.83 o
  -3   6  -6   2    294.71    202.07      1.51 o
  -3   6   6  -1     70.49     55.36      0.45 o
  -3   6  -6   1     70.08     48.05      0.75 o
  -3   6   6   0   2014.25   1584.28      2.26 o
  -3   6  -6   0   2002.67   1602.08     10.86 o
  -3   6   6   1     66.93     42.92      0.38 o
  -3   6  -6  -1     66.15     44.05      2.26 o
  -3   6   6   2      0.95      3.55      0.23 o
  -3   6  -6  -2      0.99      2.64      1.43 <
  -2   6   6  -2     32.30     24.06      0.38 o
  -2   6  -6   2     32.01     26.02      0.75 o
  -2   6   6  -1   1061.57    970.15      1.73 o
  -2   6  -6   1   1063.24    941.18      3.17 o
  -2   6   6   0    151.28    111.71      0.60 o
  -2   6  -6   0    150.92    108.69      3.02 o
  -2   6   6   1    106.56     80.71      0.53 o
  -2   6   6   2      1.84      2.19      0.23 o
  -1   6   6  -2    157.11    117.59      0.60 o
  -1   6  -6   2    157.34    115.03      1.06 o
  -1   6   6  -1    418.69    379.25      0.98 o
  -1   6  -6   1    413.83    338.14      1.51 o
  -1   6   6   0     76.85     89.38      0.53 o
  -1   6  -6   0     75.46     86.59      2.11 o
  -1   6   6   1      8.08     16.07      0.30 o
  -1   6  -6  -1      8.09     14.71      1.96 o
  -1   6   6   2      5.33      4.90      0.30 o
  -1   6  -6  -2      5.40      6.86      1.73 o
   0   6   6  -2     95.01     91.34      0.68 o
   0   6  -6   2     94.77    100.47      1.43 o
   0   6   6  -1   1269.90   1161.88      2.34 o
   0   6  -6   1   1265.37   1106.29      3.70 o
   0   6   6   0    146.47    125.51      0.68 o
   0   6  -6   0    144.57    112.61      3.62 o
   0   6   6   1     92.20     94.21      0.60 o
   0   6  -6  -1     90.18     96.17      3.55 o
   0   6   6   2      4.69      3.39      0.30 o
   0   6  -6  -2      4.66      4.00      1.73 <
  -6   7   6  -2    187.79    161.11      1.06 o
  -6   7  -6   2    187.41    166.02      1.89 o
  -6   7   6  -1    306.20    315.66      1.21 o
  -6   7  -6   1    305.21    302.39      1.81 o
  -6   7   6   0     62.49     48.73      0.53 o
  -6   7  -6   0     61.95     44.05      2.49 o
  -6   7   6   1    110.87    100.85      0.68 o
  -6   7  -6  -1    109.43    103.49      3.55 o
  -6   7   6   2      1.80      6.71      0.30 o
  -6   7  -6  -2      1.85      8.52      1.89 o
  -5   7   6  -2    194.90    163.53      0.83 o
  -5   7  -6   2    194.89    147.76      1.73 o
  -5   7   6  -1     24.69     25.19      0.38 o
  -5   7  -6   1     24.08     25.87      0.68 o
  -5   7   6   0    293.88    281.19      1.06 o
  -5   7  -6   0    290.64    283.68      5.43 o
  -5   7   6   1     22.89     29.19      0.38 o
  -5   7  -6  -1     22.38     31.60      2.26 o
  -5   7   6   2      3.78      3.85      0.30 o
  -5   7  -6  -2      3.78      5.81      1.73 o
  -4   7   6  -2    161.71    126.49      0.68 o
  -4   7  -6   2    161.33    108.16      1.21 o
  -4   7   6  -1    612.88    559.82      1.58 o
  -4   7  -6   1    614.40    536.21      2.64 o
  -4   7   6   0    143.86    118.50      0.68 o
  -4   7  -6   0    141.98    116.08      3.39 o
  -4   7   6   1     86.13     93.98      0.60 o
  -4   7   6   2     18.65     20.89      0.38 o
  -4   7  -6  -2     18.49     23.38      2.11 o
  -3   7   6  -2    166.07    132.68      0.68 o
  -3   7  -6   2    166.50    145.95      1.36 o
  -3   7   6  -1    595.73    554.92      1.51 o
  -3   7  -6   1    589.90    547.68      2.56 o
  -3   7   6   0    142.94    117.97      0.68 o
  -3   7  -6   0    142.26    118.12      2.56 o
  -3   7   6   1     87.02     92.78      0.60 o
  -3   7  -6  -1     85.94     97.15      2.41 o
  -3   7   6   2     14.43     20.06      0.38 o
  -3   7  -6  -2     14.40     21.04      1.96 o
  -2   7   6  -2    196.76    147.54      0.83 o
  -2   7  -6   2    196.95    123.70      1.43 o
  -2   7   6  -1     25.26     24.14      0.38 o
  -2   7  -6   1     25.69     27.15      0.68 o
  -2   7   6   0    275.01    273.80      0.98 o
  -2   7  -6   0    273.41    265.50      4.60 o
  -2   7   6   1     25.85     28.44      0.38 o
  -2   7  -6  -1     25.13     31.45      1.58 o
  -2   7   6   2      2.69      3.24      0.23 o
  -2   7  -6  -2      2.66      3.62      1.73 <
  -1   7   6  -2    197.96    163.68      0.83 o
  -1   7  -6   2    198.09    165.64      1.58 o
  -1   7   6  -1    309.33    318.08      1.13 o
  -1   7  -6   1    307.33    301.56      1.89 o
  -1   7   6   0     59.46     48.05      0.45 o
  -1   7   6   1    103.88     99.49      0.60 o
  -1   7  -6  -1    103.18    101.60      3.77 o
  -1   7   6   2      3.73      7.17      0.30 o
  -1   7  -6  -2      4.02      7.47      1.89 o
   0   7   6  -2     80.75     81.08      0.68 o
   0   7  -6   2     80.78     81.69      1.06 o
   0   7   6  -1    405.85    388.23      1.36 o
   0   7  -6   1    404.85    372.01      2.11 o
   0   7   6   0    164.06    184.49      0.91 o
   0   7  -6   0    163.51    175.82      4.68 o
   0   7   6   1     89.18     72.49      0.60 o
   0   7  -6  -1     87.50     70.37      3.17 o
   0   7   6   2      4.17      8.90      0.38 o
   0   7  -6  -2      4.02     11.16      2.04 o
  -7   8   6  -2    125.20     97.00      0.75 o
  -7   8  -6   2    125.46     96.02      1.21 o
  -7   8   6  -1    139.43    126.72      0.83 o
  -7   8  -6   1    137.61    112.69      1.28 o
  -7   8   6   0    219.59    220.32      1.06 o
  -7   8  -6   0    217.52    222.13      5.13 o
  -7   8   6   1     20.87     26.40      0.45 o
  -7   8  -6  -1     20.61     28.96      2.41 o
  -7   8   6   2      3.23     11.69      0.45 o
  -7   8  -6  -2      3.39     14.78      2.19 o
  -6   8   6  -2      0.67     11.09      0.38 o
  -6   8  -6   2      0.66     16.59      0.75 o
  -6   8   6  -1     50.15     57.93      0.60 o
  -6   8  -6   1     49.78     56.42      1.06 o
  -6   8  -6   0     13.34     34.09      2.41 o
  -6   8   6   1     11.72     12.29      0.30 o
  -6   8  -6  -1     11.33     14.71      1.96 o
  -6   8   6   2     14.89     18.18      0.45 o
  -6   8  -6  -2     14.89     20.59      2.19 o
  -5   8   6  -2     88.47     81.31      0.75 o
  -5   8  -6   2     89.01     70.90      1.21 o
  -5   8   6  -1    123.96    115.10      0.75 o
  -5   8  -6   1    123.90    116.84      1.21 o
  -5   8   6   0     45.70     55.21      0.53 o
  -5   8  -6   0     45.59     54.61      2.04 o
  -5   8   6   1     19.61     29.72      0.45 o
  -5   8  -6  -1     19.17     31.38      1.73 o
  -5   8   6   2      0.50      1.36      0.30 o
  -5   8  -6  -2      0.53      3.02      1.66 <
  -4   8   6  -2     35.78     41.49      0.53 o
  -4   8  -6   2     35.64     46.46      1.13 o
  -4   8   6  -1    358.59    336.33      1.21 o
  -4   8  -6   1    357.70    241.37      1.73 o
  -4   8   6   0    177.56    175.90      0.91 o
  -4   8  -6   0    176.43    176.95      3.09 o
  -4   8   6   1    234.42    201.47      0.98 o
  -4   8  -6  -1    230.08    212.93      3.55 o
  -4   8   6   2     31.36     36.73      0.60 o
  -4   8  -6  -2     30.84     39.15      1.89 o
  -3   8   6  -2     88.22     87.04      0.75 o
  -3   8  -6   2     88.20     93.91      1.51 o
  -3   8   6  -1    121.35    111.41      0.68 o
  -3   8  -6   1    121.18    110.20      1.28 o
  -3   8   6   0     47.57     52.80      0.53 o
  -3   8  -6   0     47.25     51.89      1.89 o
  -3   8   6   1     16.45     28.74      0.38 o
  -3   8  -6  -1     16.21     27.23      2.41 o
  -3   8   6   2      0.13      1.58      0.30 o
  -3   8  -6  -2      0.15      4.15      1.89 <
  -2   8  -6   2      0.36     16.14      0.75 o
  -2   8   6  -1     50.49     57.40      0.53 o
  -2   8  -6   1     50.16     57.32      0.98 o
  -2   8  -6   0     11.15     35.83      2.64 o
  -2   8   6   1     11.31     12.82      0.30 o
  -2   8  -6  -1     11.14     16.44      2.19 o
  -2   8   6   2     14.10     16.97      0.45 o
  -2   8  -6  -2     13.88     20.89      2.41 o
  -1   8   6  -2    131.35     92.25      0.68 o
  -1   8  -6   2    131.07     97.45      0.98 o
  -1   8   6  -1    143.64    137.13      0.83 o
  -1   8  -6   1    143.40    137.81      1.28 o
  -1   8   6   0    225.17    222.28      1.06 o
  -1   8  -6   0    222.05    225.38      5.20 o
  -1   8   6   1     14.45     24.36      0.45 o
  -1   8  -6  -1     14.45     20.97      2.26 o
  -1   8   6   2      2.75     11.31      0.45 o
  -1   8  -6  -2      2.81     11.39      2.11 o
   0   8   6  -2    107.74     89.68      0.75 o
   0   8  -6   2    107.76     86.67      1.06 o
   0   8   6  -1     46.34     59.44      0.60 o
   0   8  -6   1     46.08     57.32      0.98 o
   0   8   6   0      0.65      3.32      0.30 o
   0   8  -6   0      0.74      3.77      1.81 <
   0   8   6   1    165.23    180.80      0.98 o
   0   8  -6  -1    161.44    188.57      4.98 o
   0   8   6   2      9.18     11.24      0.45 o
   0   8  -6  -2      9.19     13.12      2.26 o
  -8   9   6  -2     32.91     28.59      0.53 o
  -8   9  -6   2     33.09     25.57      0.75 o
  -8   9   6  -1    219.74    211.27      1.13 o
  -8   9  -6   1    217.94    211.20      1.73 o
  -8   9   6   0    119.60    144.67      0.91 o
  -8   9  -6   0    118.24    141.27      4.30 o
  -8   9   6   1     72.25     95.04      0.75 o
  -8   9  -6  -1     70.47     96.02      3.77 o
  -8   9   6   2     14.89     15.01      0.45 o
  -8   9  -6  -2     14.70     19.46      2.41 o
  -7   9   6  -2     30.29     26.78      0.53 o
  -7   9  -6   2     30.36     34.92      1.06 o
  -7   9   6  -1    339.02    324.79      1.36 o
  -7   9  -6   1    340.21    315.74      2.26 o
  -7   9   6   0    139.57    154.63      0.98 o
  -7   9  -6   0    138.03    140.67      4.15 o
  -7   9   6   1     58.69     57.17      0.60 o
  -7   9  -6  -1     57.28     60.34      3.02 o
  -7   9   6   2     21.11     19.76      0.53 o
  -7   9  -6  -2     21.13     24.51      2.41 o
  -6   9   6  -2     34.91     40.81      0.75 o
  -6   9  -6   2     34.71     42.09      1.28 o
  -6   9   6  -1    322.59    305.33      1.28 o
  -6   9  -6   1    320.21    270.03      1.96 o
  -6   9   6   0     18.60     22.93      0.45 o
  -6   9  -6   0     18.15     22.78      2.11 o
  -6   9   6   1     62.10     69.92      0.68 o
  -6   9  -6  -1     61.33     72.33      2.41 o
  -6   9   6   2     12.48     12.29      0.45 o
  -6   9  -6  -2     12.52     16.82      1.66 o
  -5   9   6  -2     58.82     38.54      0.53 o
  -5   9  -6   2     59.73     38.02      0.75 o
  -5   9   6  -1     58.29     50.23      0.53 o
  -5   9  -6   1     57.39     50.69      0.91 o
  -5   9   6   0    217.41    207.35      1.06 o
  -5   9  -6   0    216.33    194.75      3.47 o
  -5   9   6   1     68.52     75.28      0.68 o
  -5   9  -6  -1     66.78     77.16      2.41 o
  -5   9   6   2     18.57     20.97      0.53 o
  -5   9  -6  -2     19.06     22.18      1.66 o
  -4   9   6  -2     56.09     40.50      0.53 o
  -4   9  -6   2     55.46     42.92      0.83 o
  -4   9   6  -1     59.36     49.71      0.60 o
  -4   9  -6   1     59.57     50.84      0.91 o
  -4   9   6   0    223.63    188.57      1.06 o
  -4   9  -6   0    220.74    205.77      3.39 o
  -4   9   6   1     60.63     66.75      0.68 o
  -4   9  -6  -1     59.07      2.19      1.89 <
  -4   9   6   2     19.81     21.42      0.53 o
  -4   9  -6  -2     19.81     24.44      2.56 o
  -3   9   6  -2     41.64     43.60      0.75 o
  -3   9  -6   2     41.51     48.95      1.73 o
  -3   9   6  -1    332.46    315.14      1.36 o
  -3   9  -6   1    332.84    304.05      2.11 o
  -3   9   6   0     18.83     21.04      0.45 o
  -3   9  -6   0     18.63     24.44      2.49 o
  -3   9   6   1     70.67     72.49      0.68 o
  -3   9  -6  -1     68.51     74.82      3.55 o
  -3   9   6   2     10.74     12.60      0.38 o
  -3   9  -6  -2     10.46     13.88      2.34 o
  -2   9   6  -2     30.08     32.66      0.53 o
  -2   9  -6   2     29.99     28.21      1.06 o
  -2   9   6  -1    334.68    329.47      1.36 o
  -2   9  -6   1    331.08    324.41      1.96 o
  -2   9   6   0    161.12    143.69      0.91 o
  -2   9   6   1     54.33     56.12      0.60 o
  -2   9  -6  -1     53.69     62.15      3.32 o
  -2   9   6   2     17.70     20.67      0.53 o
  -2   9  -6  -2     17.86     26.78      2.64 o
  -1   9   6  -2     34.82     29.04      0.45 o
  -1   9  -6   2     34.72     26.40      0.68 o
  -1   9   6  -1    237.11    214.29      1.13 o
  -1   9  -6   1    237.75    212.03      1.58 o
  -1   9   6   0    128.08    148.14      0.98 o
  -1   9  -6   0    127.85    153.12      4.60 o
  -1   9   6   1     83.73     98.28      0.75 o
  -1   9  -6  -1     82.03     91.64      3.77 o
  -1   9   6   2     10.59     14.78      0.53 o
  -1   9  -6  -2     10.52     13.95      2.34 o
   0   9   6  -2      3.91     15.09      0.38 o
   0   9  -6   2      3.93     18.63      0.68 o
   0   9   6  -1     15.69     21.95      0.45 o
   0   9  -6   1     15.27     25.80      0.75 o
   0   9   6   0    896.22    923.76      2.72 o
   0   9  -6   0    887.31    921.04     11.84 o
   0   9   6   1    347.77    316.80      1.51 o
   0   9  -6  -1    343.45    310.01      6.41 o
   0   9   6   2      5.09      5.81      0.45 o
   0   9  -6  -2      4.96      9.20      2.26 o
  -9  10   6  -2     13.11     16.90      0.53 o
  -9  10  -6   2     13.14     18.03      0.75 o
  -9  10   6  -1    305.68    287.91      1.51 o
  -9  10  -6   1    304.55    289.26      2.04 o
  -9  10   6   0     43.02     36.66      0.60 o
  -9  10  -6   0     41.72     38.92      2.87 o
  -9  10   6   1      9.88     14.86      0.45 o
  -9  10  -6  -1     10.09     17.35      1.73 o
  -9  10   6   2      9.58      9.88      0.53 o
  -9  10  -6  -2      9.58      9.96      1.66 o
  -8  10   6  -2     85.84     69.39      0.75 o
  -8  10  -6   2     85.26     71.96      1.28 o
  -8  10   6  -1    177.63    156.89      1.06 o
  -8  10  -6   1    175.65    163.23      1.66 o
  -8  10   6   0     14.87     15.84      0.45 o
  -8  10  -6   0     14.72     15.09      1.66 o
  -8  10   6   1      6.38     17.65      0.45 o
  -8  10  -6  -1      5.98     18.78      1.73 o
  -8  10   6   2      4.70      5.28      0.45 o
  -8  10  -6  -2      4.70      6.41      1.51 o
  -7  10   6  -2     15.65     35.60      0.98 o
  -7  10   6  -1    125.09    125.89      0.98 o
  -7  10  -6   1    125.03    126.26      1.43 o
  -7  10   6   0    186.21    197.17      1.21 o
  -7  10  -6   0    185.08    203.05      4.90 o
  -7  10   6   1     71.95     74.30      0.75 o
  -7  10  -6  -1     70.47     81.08      3.32 o
  -7  10   6   2      0.11      1.73      0.38 o
  -7  10  -6  -2      0.12      2.94      1.89 <
  -6  10   6  -2    109.91     90.89      0.83 o
  -6  10  -6   2    110.78     92.32      1.28 o
  -6  10   6  -1     76.94     81.39      0.83 o
  -6  10  -6   1     77.60     73.54      1.13 o
  -6  10   6   0    172.67    166.69      1.13 o
  -6  10  -6   0    172.43    168.35      3.39 o
  -6  10   6   1     27.18     36.66      0.60 o
  -6  10  -6  -1     26.45     38.77      1.96 o
  -6  10   6   2      5.58      6.03      0.45 o
  -6  10  -6  -2      5.89      8.75      1.51 o
  -5  10   6  -2     37.68     27.30      0.53 o
  -5  10  -6   2     37.38     37.34      0.83 o
  -5  10   6  -1    745.33    665.72      2.26 o
  -5  10  -6   1    740.45    652.90      3.24 o
  -5  10   6   0    911.47    852.71      2.64 o
  -5  10  -6   0    900.56    878.58     11.99 o
  -5  10   6   1     47.55     41.64      0.60 o
  -5  10  -6  -1     47.47     42.69      3.09 o
  -5  10   6   2     12.61     14.26      0.53 o
  -5  10  -6  -2     12.59     14.10      2.64 o
  -4  10   6  -2    105.48     88.85      0.83 o
  -4  10  -6   2    104.51     93.68      1.36 o
  -4  10   6  -1     76.52     84.48      0.83 o
  -4  10  -6   1     75.28     85.31      1.28 o
  -4  10   6   0    180.84    165.94      1.21 o
  -4  10  -6   0    177.89    180.50      5.13 o
  -4  10   6   1     17.85     34.85      0.60 o
  -4  10  -6  -1     17.41     37.34      2.87 o
  -4  10   6   2      9.04      6.94      0.45 o
  -4  10  -6  -2      8.98      8.98      2.34 o
  -3  10   6  -2     18.81     37.41      0.98 o
  -3  10   6  -1    130.40    124.76      0.98 o
  -3  10  -6   1    129.02    131.02      1.58 o
  -3  10   6   0    193.93    192.94      1.21 o
  -3  10  -6   0    192.63    195.88      5.36 o
  -3  10   6   1     51.93     69.09      0.83 o
  -3  10  -6  -1     52.14     70.75      3.62 o
  -3  10   6   2      0.05      1.73      0.45 o
  -3  10  -6  -2      0.07      1.58      2.04 <
  -2  10   6  -2     92.62     71.66      0.75 o
  -2  10  -6   2     93.49     74.90      1.06 o
  -2  10   6  -1    189.70    161.41      1.06 o
  -2  10  -6   1    190.58    159.23      1.58 o
  -2  10   6   0     17.14     15.39      0.45 o
  -2  10  -6   0     16.67     17.65      2.41 o
  -2  10   6   1      4.80     18.48      0.45 o
  -2  10  -6  -1      4.30     23.61      2.64 o
  -2  10   6   2      6.11      5.28      0.45 o
  -2  10  -6  -2      5.98      6.26      2.26 <
  -1  10   6  -2     14.96     15.24      0.45 o
  -1  10  -6   2     14.91     16.97      0.68 o
  -1  10   6  -1    305.02    288.81      1.43 o
  -1  10  -6   1    303.51    282.78      1.89 o
  -1  10   6   0     41.80     36.81      0.60 o
  -1  10  -6   0     41.69     38.17      2.87 o
  -1  10   6   1     13.79     17.20      0.45 o
  -1  10  -6  -1     13.54     17.05      2.41 o
  -1  10   6   2      6.59      8.98      0.53 o
  -1  10  -6  -2      6.52     11.69      2.41 o
   0  10   6  -2      2.54      1.36      0.38 o
   0  10  -6   2      2.62      1.89      0.60 o
   0  10   6  -1    398.40    383.55      1.81 o
   0  10  -6   1    396.29    381.13      2.41 o
   0  10   6   0     79.65     80.33      0.83 o
   0  10  -6   0     78.62     83.12      2.72 o
   0  10   6   1     18.56     16.14      0.53 o
   0  10  -6  -1     18.54     18.71      1.89 o
   0  10   6   2     20.86     20.82      0.68 o
   0  10  -6  -2     20.85     25.42      2.04 o
 -10  11   6  -2    180.73    168.81      1.51 o
 -10  11  -6   2    180.16    171.37      1.89 o
 -10  11   6  -1    258.53    259.17      1.58 o
 -10  11  -6   1    256.03    173.41      2.04 o
 -10  11   6   0     31.36     39.22      0.68 o
 -10  11  -6   0     30.93     40.73      2.19 o
 -10  11   6   1     19.82     24.29      0.60 o
 -10  11  -6  -1     19.40     27.61      2.04 o
 -10  11   6   2     14.58     12.75      0.60 o
 -10  11  -6  -2     14.49     14.71      1.89 o
  -9  11   6  -2     14.41     30.25      0.83 o
  -9  11  -6   2     14.39     32.66      1.28 o
  -9  11   6  -1    123.44    107.03      0.98 o
  -9  11  -6   1    123.74    110.12      1.43 o
  -9  11   6   0     17.16     36.58      0.68 o
  -9  11  -6   0     17.05     38.54      2.11 o
  -9  11   6   1      6.24      9.50      0.45 o
  -9  11  -6  -1      5.99     12.45      1.73 o
  -9  11   6   2      8.12      8.00      0.60 o
  -9  11  -6  -2      8.37     11.16      1.73 o
  -8  11   6  -2     38.83     33.04      0.75 o
  -8  11  -6   2     38.71     32.28      1.13 o
  -8  11   6  -1     23.61     22.02      0.60 o
  -8  11  -6   1     24.26     25.12      0.98 o
  -8  11   6   0      4.15     15.84      0.53 o
  -8  11  -6   0      3.53     15.76      1.73 o
  -8  11   6   1      0.55      8.22      0.45 o
  -8  11  -6  -1      0.45      9.88      1.58 o
  -8  11   6   2      0.10      1.66      0.45 o
  -8  11  -6  -2      0.09      2.26      1.51 <
  -7  11   6  -2     33.86     39.07      0.91 o
  -7  11  -6   2     33.91     45.33      1.36 o
  -7  11   6  -1     43.20     44.28      0.75 o
  -7  11  -6   1     43.08     42.39      1.06 o
  -7  11   6   0     67.96     74.60      0.91 o
  -7  11  -6   0     66.70     72.49      3.09 o
  -7  11   6   1     11.86     16.74      0.53 o
  -7  11  -6  -1     12.00     16.22      2.19 o
  -7  11   6   2      4.47      7.39      0.53 o
  -6  11   6  -2     54.61     50.76      0.83 o
  -6  11  -6   2     54.33     50.16      1.06 o
  -6  11   6  -1    572.23    567.29      2.34 o
  -6  11  -6   1    569.65    543.98      3.70 o
  -6  11   6   0      9.07     24.66      0.60 o
  -6  11  -6   0      9.01     27.38      2.72 o
  -6  11   6   1      8.88     16.14      0.53 o
  -6  11  -6  -1      8.91     11.84      2.41 o
  -6  11   6   2      1.42      4.83      0.53 o
  -6  11  -6  -2      1.28      5.20      2.34 <
  -5  11   6  -2     57.83     46.99      0.75 o
  -5  11  -6   2     57.75     43.97      1.06 o
  -5  11   6  -1    570.90    546.55      2.41 o
  -5  11  -6   1    568.40    541.72      3.32 o
  -5  11   6   0     13.49     25.57      0.60 o
  -5  11  -6   0     13.73     29.87      2.79 o
  -5  11   6   1     11.55     16.97      0.53 o
  -5  11  -6  -1     10.91     24.51      2.87 o
  -5  11   6   2      4.37      5.20      0.53 o
  -5  11  -6  -2      4.31      8.22      2.41 o
  -4  11   6  -2     32.60     39.22      0.83 o
  -4  11  -6   2     32.51     45.18      1.58 o
  -4  11   6  -1     37.29     36.21      0.68 o
  -4  11  -6   1     37.28     43.90      1.06 o
  -4  11   6   0     71.46     75.13      0.83 o
  -4  11  -6   0     71.22     80.71      3.85 o
  -4  11   6   1     19.45     16.74      0.53 o
  -4  11  -6  -1     18.61     21.20      2.64 o
  -4  11   6   2      4.68      7.01      0.60 o
  -4  11  -6  -2      4.84     10.41      2.41 o
  -3  11   6  -2     40.31     36.81      0.75 o
  -3  11  -6   2     40.42     44.28      1.36 o
  -3  11   6  -1     23.40     22.55      0.60 o
  -3  11  -6   1     23.11     28.21      0.98 o
  -3  11   6   0      3.11     14.86      0.53 o
  -3  11  -6   0      3.78     14.63      2.41 o
  -3  11   6   1      1.08      7.84      0.45 o
  -3  11  -6  -1      0.99     10.71      2.34 o
  -3  11   6   2      0.03      2.11      0.53 o
  -3  11  -6  -2      0.03      0.83      2.19 <
  -2  11   6  -2     16.59     35.00      0.68 o
  -2  11  -6   2     16.57     39.22      1.13 o
  -2  11   6  -1    126.10    127.32      1.06 o
  -2  11  -6   1    124.45    125.36      1.43 o
  -2  11   6   0     18.19     37.86      0.68 o
  -2  11  -6   0     17.73     41.71      3.09 o
  -2  11   6   1      8.22      8.75      0.45 o
  -2  11  -6  -1      8.26     10.86      2.41 o
  -2  11   6   2      5.95      7.92      0.53 o
  -2  11  -6  -2      6.07     12.14      2.56 o
  -1  11   6  -2    182.80    134.94      1.21 o
  -1  11  -6   2    182.73    174.09      1.96 o
  -1  11   6  -1    259.63    253.13      1.51 o
  -1  11  -6   1    259.76    248.84      2.34 o
  -1  11   6   0     31.02     37.71      0.68 o
  -1  11  -6   0     30.55     39.75      2.19 o
  -1  11   6   1     20.99     22.18      0.60 o
  -1  11  -6  -1     20.27     25.87      2.04 o
  -1  11   6   2     14.65     11.77      0.68 o
  -1  11  -6  -2     14.46     15.09      1.89 o
   0  11  -6   2      2.78     36.96      1.43 o
   0  11   6  -1     55.87     70.75      0.91 o
   0  11  -6   1     55.72    109.97      3.17 o
   0  11   6   0     64.84     68.19      0.91 o
   0  11  -6   0     64.61     72.26      2.72 o
   0  11   6   1      9.63      7.01      0.45 o
   0  11  -6  -1      9.75      7.62      1.73 o
   0  11   6   2      7.15     10.48      0.68 o
   0  11  -6  -2      7.36     12.45      1.89 o
 -11  12   6  -2     65.66     68.49      1.36 o
 -11  12  -6   2     65.23     67.43      1.81 o
 -11  12   6  -1     42.70     37.71      0.83 o
 -11  12  -6   1     42.33     41.94      2.26 o
 -11  12   6   0     98.29     99.26      1.21 o
 -11  12  -6   0     97.31    101.15      3.09 o
 -11  12   6   1     36.22     33.87      0.83 o
 -11  12  -6  -1     36.51     38.69      2.34 o
 -10  12   6  -2     77.88     78.29      1.21 o
 -10  12  -6   2     78.41     76.03      1.81 o
 -10  12   6  -1     77.98     75.13      1.06 o
 -10  12  -6   1     77.30    102.81      3.02 o
 -10  12   6   0     74.25     65.55      0.98 o
 -10  12  -6   0     74.44     66.53      2.64 o
 -10  12   6   1    102.63     95.57      1.06 o
 -10  12  -6  -1    100.54     98.51      3.02 o
 -10  12   6   2      6.98      8.90      0.68 o
 -10  12  -6  -2      6.92     11.62      1.89 o
  -9  12   6  -2      8.20     10.26      0.53 o
  -9  12  -6   2      8.21     14.18      0.83 o
  -9  12   6  -1     75.39     82.97      0.98 o
  -9  12  -6   1     74.36     85.69      1.89 o
  -9  12   6   0     42.23     41.94      0.75 o
  -9  12  -6   0     41.94     42.84      2.19 o
  -9  12   6   1     14.55     18.18      0.60 o
  -9  12  -6  -1     14.70     20.21      1.89 o
  -9  12   6   2      4.15      9.20      0.75 o
  -9  12  -6  -2      4.04     10.64      1.73 o
  -8  12   6  -2     55.88     49.03      0.91 o
  -8  12  -6   2     56.22     48.20      1.28 o
  -8  12   6  -1     75.90     67.96      0.98 o
  -8  12  -6   1     75.90     69.02      1.51 o
  -8  12   6   0     33.47     22.85      0.60 o
  -8  12  -6   0     33.52     25.04      2.87 o
  -8  12   6   1     44.63     34.39      0.68 o
  -8  12  -6  -1     43.72     41.03      3.32 o
  -8  12   6   2     16.86     20.97      0.75 o
  -8  12  -6  -2     16.62     20.59      2.94 o
  -7  12   6  -2     44.75     64.04      2.04 o
  -7  12   6  -1     99.08     92.85      1.13 o
  -7  12  -6   1     98.66     63.96      1.96 o
  -7  12   6   0      3.85      5.81      0.45 o
  -7  12   6   1     37.91     35.00      0.75 o
  -7  12   6   2      0.73      1.89      0.53 o
  -6  12   6  -2    137.74    137.05      1.36 o
  -6  12  -6   2    137.84    118.04      2.19 o
  -6  12   6  -1      7.63      3.62      0.45 o
  -6  12  -6   1      7.56      3.92      0.68 o
  -6  12   6   0    188.14    152.97      1.36 o
  -6  12  -6   0    186.57    163.83      5.28 o
  -6  12   6   1     41.79     34.39      0.75 o
  -6  12  -6  -1     41.04     36.13      3.17 o
  -6  12   6   2     31.69     34.02      0.91 o
  -6  12  -6  -2     31.28     39.83      3.32 o
  -5  12   6  -2     45.85     69.85      2.11 o
  -5  12   6  -1    100.26    102.51      1.13 o
  -5  12  -6   1     99.05     99.11      1.66 o
  -5  12   6   0      4.27      5.36      0.45 o
  -5  12  -6   0      4.21      7.24      2.34 o
  -5  12   6   1     32.29     35.60      0.75 o
  -5  12  -6  -1     31.97     40.66      3.24 o
  -5  12   6   2      0.01      2.26      0.60 o
  -5  12  -6  -2      0.01      2.56      2.34 <
  -4  12   6  -2     55.91     51.52      0.98 o
  -4  12  -6   2     55.92     36.81      1.21 o
  -4  12   6  -1     72.62     65.40      0.98 o
  -4  12  -6   1     72.30     62.45      1.96 o
  -4  12   6   0     33.18     23.76      0.60 o
  -4  12  -6   0     32.93     26.17      2.87 o
  -4  12   6   1     42.17     34.02      0.68 o
  -4  12  -6  -1     41.76     36.88      3.17 o
  -4  12   6   2     18.33     21.20      0.83 o
  -4  12  -6  -2     18.35     25.49      3.02 o
  -3  12   6  -2      7.97     15.01      0.60 o
  -3  12  -6   2      7.82     19.16      0.91 o
  -3  12   6  -1     68.52     79.05      0.98 o
  -3  12  -6   1     68.41     78.90      2.19 o
  -3  12   6   0     41.62     41.79      0.75 o
  -3  12  -6   0     40.64     46.01      3.24 o
  -3  12   6   1     15.73     19.01      0.53 o
  -3  12  -6  -1     15.46     22.78      2.87 o
  -3  12   6   2      5.77      8.98      0.68 o
  -3  12  -6  -2      5.58     11.24      2.64 o
  -2  12   6  -2     81.21     83.35      1.06 o
  -2  12  -6   2     80.36     79.58      1.51 o
  -2  12   6  -1     88.27     90.29      1.06 o
  -2  12  -6   1     87.59     95.64      2.11 o
  -2  12   6   0     73.73     63.89      0.98 o
  -2  12  -6   0     73.05     67.81      2.64 o
  -2  12   6   1     96.69     91.49      1.06 o
  -2  12  -6  -1     96.06    101.00      3.17 o
  -2  12   6   2      5.66      7.17      0.68 o
  -2  12  -6  -2      5.44     12.90      2.72 o
  -1  12   6  -2     64.00     68.34      1.21 o
  -1  12  -6   2     64.73     75.88      1.51 o
  -1  12   6  -1     39.60     35.83      0.68 o
  -1  12  -6   1     39.58     37.71      2.26 o
  -1  12   6   0     93.87     98.21      1.13 o
  -1  12  -6   0     93.90    102.51      3.17 o
  -1  12   6   1     39.51     35.07      0.83 o
  -1  12  -6  -1     38.72     40.88      2.41 o
   0  12   6  -2      0.22      9.88      0.68 o
   0  12  -6   2      0.21     14.26      0.83 o
   0  12   6  -1     21.23     21.27      0.75 o
   0  12  -6   1     21.03     24.14      2.04 o
   0  12   6   0     74.37     62.53      1.06 o
   0  12  -6   0     73.58     69.47      2.79 o
 -12  13   6  -2     29.55     21.87      0.83 o
 -12  13  -6   2     29.54     24.59      0.98 o
 -12  13   6  -1     13.67     12.37      0.75 o
 -12  13  -6   1     13.89     15.24      1.96 o
 -11  13   6  -2     17.39     13.88      0.68 o
 -11  13  -6   2     17.48     13.88      0.83 o
 -11  13   6  -1    109.50     83.27      1.28 o
 -11  13  -6   1    109.70     89.83      2.94 o
 -11  13   6   0    133.74    109.90      1.36 o
 -11  13  -6   0    131.87    117.36      3.32 o
 -10  13   6  -2     10.33     10.33      0.60 o
 -10  13  -6   2     10.24     12.67      0.75 o
 -10  13   6  -1     18.58     23.61      0.75 o
 -10  13  -6   1     18.38     27.46      2.04 o
 -10  13   6   0      0.68      6.41      0.53 o
 -10  13  -6   0      0.74      8.00      1.73 o
 -10  13   6   1     54.22     49.33      1.06 o
 -10  13  -6  -1     53.43     56.27      2.56 o
  -9  13   6  -2      6.81      8.75      0.53 o
  -9  13  -6   2      6.95     10.86      0.75 o
  -9  13   6  -1      9.71      8.82      0.53 o
  -9  13  -6   1      9.67     19.38      2.79 o
  -9  13   6   0     27.79     30.47      0.75 o
  -9  13  -6   0     27.53     35.98      3.24 o
  -9  13   6   1     59.24     57.10      1.13 o
  -9  13  -6  -1     57.31     69.02      4.07 o
  -8  13   6  -2      4.01     12.75      0.60 o
  -8  13  -6   2      3.95     13.50      0.83 o
  -8  13   6  -1     85.24     78.44      1.06 o
  -8  13  -6   1     84.55     96.92      4.37 o
  -8  13   6   0     56.98     63.28      1.06 o
  -8  13  -6   0     56.54     66.60      3.92 o
  -8  13   6   1     74.06     58.91      0.91 o
  -8  13  -6  -1     72.57     79.12      4.22 o
  -8  13   6   2     10.42      7.92      0.68 o
  -7  13   6  -2      7.20     19.08      0.68 o
  -7  13  -6   2      7.37     13.95      0.91 o
  -7  13   6  -1    195.76    165.79      1.51 o
  -7  13   6   0     24.03     17.42      0.68 o
  -7  13   6   1     31.22     31.68      0.75 o
  -7  13   6   2     18.64     23.53      0.83 o
  -6  13   6  -2      8.07     19.99      0.68 o
  -6  13  -6   2      7.97     13.05      0.83 o
  -6  13   6  -1    197.21    166.32      1.51 o
  -6  13  -6   1    196.67    177.86      5.66 o
  -6  13   6   0     21.10     15.16      0.60 o
  -6  13  -6   0     21.23     19.23      2.87 o
  -6  13   6   1     34.73     34.17      0.75 o
  -6  13  -6  -1     33.97     37.86      3.32 o
  -6  13   6   2     20.56     24.82      0.98 o
  -6  13  -6  -2     20.41     29.64      3.24 o
  -5  13   6  -2      5.01     12.52      0.60 o
  -5  13  -6   2      4.97     13.05      0.91 o
  -5  13   6  -1     87.82     77.61      1.06 o
  -5  13  -6   1     88.28     91.49      4.30 o
  -5  13   6   0     56.08     65.40      1.06 o
  -5  13  -6   0     55.78     77.09      4.07 o
  -5  13   6   1     75.74     75.35      1.06 o
  -5  13  -6  -1     74.28     85.46      4.30 o
  -5  13   6   2     12.82      8.90      0.75 o
  -5  13  -6  -2     12.66     10.41      2.72 o
  -4  13   6  -2      8.38     10.33      0.60 o
  -4  13  -6   2      8.30     12.07      0.83 o
  -4  13   6  -1      9.29      9.65      0.60 o
  -4  13  -6   1      9.32     15.69      2.72 o
  -4  13   6   0     29.74     30.25      0.75 o
  -4  13  -6   0     29.73     33.87      3.17 o
  -4  13   6   1     52.21     50.99      0.91 o
  -4  13  -6  -1     51.76     69.54      4.00 o
  -3  13   6  -2     11.12     11.54      0.53 o
  -3  13  -6   2     11.17     12.22      0.68 o
  -3  13   6  -1     16.60     20.82      0.68 o
  -3  13  -6   1     16.58     25.95      2.11 o
  -3  13   6   0      1.32      6.34      0.53 o
  -3  13  -6   0      1.36      5.28      1.73 o
  -3  13   6   1     53.08     49.78      0.98 o
  -3  13  -6  -1     51.29     57.85      3.77 o
  -2  13   6  -2     18.86     15.69      0.68 o
  -2  13  -6   2     18.79     16.07      0.75 o
  -2  13   6  -1    102.83     81.39      1.13 o
  -2  13  -6   1    101.45     92.55      3.09 o
  -2  13   6   0    137.18    109.22      1.21 o
  -2  13  -6   0    136.75    111.71      3.32 o
  -1  13   6  -2     27.64     23.68      0.75 o
  -1  13  -6   2     27.67     25.80      0.83 o
  -1  13   6  -1     12.25     11.01      0.68 o
  -1  13  -6   1     11.77     16.44      2.04 o
 -11  14   6  -2     67.45     63.59      1.13 o
 -11  14  -6   2     67.53     66.15      1.36 o
 -10  14   6  -2     43.69     25.12      0.91 o
 -10  14  -6   2     43.38     46.84      1.28 o
 -10  14   6  -1    168.94    146.33      1.73 o
 -10  14  -6   1    168.10    171.45      5.66 o
  -9  14   6  -2     11.23      9.73      0.68 o
  -9  14  -6   2     11.27     11.01      0.91 o
  -9  14   6  -1     33.24     32.74      0.91 o
  -9  14  -6   1     32.93     51.97      3.77 o
  -8  14   6  -2     16.67     32.43      0.83 o
  -8  14  -6   2     16.63     23.76      1.13 o
  -8  14   6  -1     37.03     37.26      0.91 o
  -8  14  -6   1     37.20     47.67      3.70 o
  -8  14   6   0     38.66     38.47      0.91 o
  -8  14  -6   0     38.39     47.07      3.70 o
  -7  14   6  -2     67.42     50.16      0.98 o
  -7  14  -6   2     67.43     54.46      1.66 o
  -7  14   6  -1     13.81     12.90      0.68 o
  -7  14   6   0     60.01     53.55      0.98 o
  -6  14   6  -2     17.40     33.19      0.83 o
  -6  14  -6   2     17.56     30.17      1.21 o
  -6  14   6  -1     35.60     39.07      0.83 o
  -6  14  -6   1     35.11     54.68      3.77 o
  -6  14   6   0     35.41     37.19      0.91 o
  -6  14  -6   0     34.79     45.48      3.62 o
  -5  14   6  -2     10.15     11.16      0.60 o
  -5  14  -6   2     10.13      9.81      0.83 o
  -5  14   6  -1     33.91     31.30      0.83 o
  -5  14  -6   1     33.54     48.58      3.62 o
  -4  14   6  -2     43.66     40.88      0.98 o
  -4  14  -6   2     43.58     53.10      1.28 o
  -4  14   6  -1    175.70    133.51      1.36 o
  -4  14  -6   1    174.23     83.88      2.94 o
  -3  14   6  -2     63.74     64.42      1.06 o
  -3  14  -6   2     63.23     53.78      1.13 o
   0   0   7   0      1.96      1.06      0.53 <
   0   1   7  -2      0.57      2.64      0.23 o
   0   1   7  -1      0.42      0.91      0.15 o
   0   1   7   0      1.39      2.94      0.23 o
   0   1   7   1      0.13      1.58      0.23 o
   0   1   7   2     22.75     27.00      0.45 o
  -1   2   7  -2      6.07      7.09      0.23 o
  -1   2   7  -1      5.67      8.30      0.23 o
  -1   2   7   0     50.15     60.87      0.53 o
  -1   2   7   1     72.18     75.05      0.60 o
  -1   2   7   2     38.23     41.41      0.45 o
   0   2   7  -2      0.20      1.51      0.15 o
   0   2   7   0     45.42     50.76      0.45 o
   0   2   7   1    303.00    328.49      1.28 o
   0   2   7   2     15.33     15.01      0.30 o
  -2   3   7  -2     24.98     20.29      0.30 o
  -2   3   7  -1     19.02     27.15      0.38 o
  -2   3   7   0    114.83    129.13      0.75 o
  -2   3   7   1    105.64    104.77      0.68 o
  -2   3   7   2     11.34     14.48      0.30 o
  -1   3   7  -2     24.54     21.80      0.30 o
  -1   3   7  -1     19.09     25.57      0.38 o
  -1   3   7   0    126.62    129.66      0.75 o
  -1   3   7   1     90.17    103.94      0.68 o
  -1   3   7   2     12.05     14.41      0.30 o
   0   3   7  -2     61.92     47.59      0.38 o
   0   3   7  -1    130.88    139.01      0.75 o
   0   3   7   0    215.55    285.95      1.21 o
   0   3   7   1     80.01     80.86      0.60 o
   0   3   7   2    193.13    181.48      0.98 o
  -3   4   7  -2     51.10     40.35      0.38 o
  -3   4   7  -1     87.35     93.91      0.60 o
  -3   4   7   0     85.15     81.69      0.60 o
  -3   4   7   1    228.51    250.95      1.13 o
  -3   4   7   2     53.73     53.86      0.60 o
  -2   4   7  -2    126.52     81.84      0.45 o
  -2   4   7  -1     15.08     20.59      0.38 o
  -2   4   7   0     16.12     20.97      0.38 o
  -2   4   7   1     21.17     27.38      0.45 o
  -2   4   7   2     87.21     68.87      0.68 o
  -1   4   7  -2     51.20     42.31      0.38 o
  -1   4   7  -1     87.78     92.93      0.68 o
  -1   4   7   0     74.82     78.90      0.60 o
  -1   4   7   1    244.30    253.13      1.13 o
  -1   4   7   2     52.85     54.53      0.60 o
   0   4   7  -2    119.52     83.57      0.53 o
   0   4   7  -1     13.85     23.91      0.38 o
   0   4   7   0     16.96     18.71      0.38 o
   0   4   7   1    104.94     95.26      0.75 o
   0   4   7   2      5.99     12.45      0.38 o
  -4   5   7  -2      5.78     11.99      0.30 o
  -4   5   7  -1     47.60     53.10      0.45 o
  -4   5   7   0     21.65     24.06      0.38 o
  -4   5   7   1    152.65    166.54      0.98 o
  -4   5   7   2     36.64     46.61      0.60 o
  -3   5   7  -2     40.95     27.83      0.30 o
  -3   5   7  -1     55.19     53.48      0.45 o
  -3   5   7   0     51.61     70.45      0.60 o
  -3   5   7   1    220.20    229.30      1.13 o
  -3   5   7   2     61.53     64.79      0.68 o
  -2   5   7  -2     39.64     25.87      0.30 o
  -2   5   7  -1     55.40     54.61      0.45 o
  -2   5   7   0     57.74     70.83      0.60 o
  -2   5   7   1    227.89    231.34      1.13 o
  -2   5   7   2     56.48     63.51      0.68 o
  -1   5   7  -2      4.75     11.39      0.30 o
  -1   5   7  -1     61.50     56.34      0.45 o
  -1   5   7   0     16.32     21.72      0.38 o
  -1   5   7   1    163.62    166.62      0.98 o
  -1   5   7   2     40.53     49.18      0.60 o
   0   5   7  -2     40.91     33.72      0.38 o
   0   5   7  -1     29.47     22.18      0.30 o
   0   5   7   0      1.48      2.11      0.23 o
   0   5   7   1     16.14     21.57      0.38 o
   0   5   7   2     17.36     23.31      0.45 o
  -5   6   7  -2      5.31      5.05      0.23 o
  -5   6  -7   2      5.21      7.01      1.73 o
  -5   6   7  -1     22.60     13.43      0.30 o
  -5   6  -7   1     22.07     12.97      1.89 o
  -5   6   7   0     10.95     13.88      0.38 o
  -5   6  -7   0     10.74     12.67      1.96 o
  -5   6   7   1    270.67    263.17      1.28 o
  -5   6  -7  -1    275.07    285.64      5.81 o
  -5   6   7   2      9.26     12.29      0.38 o
  -5   6  -7  -2      9.34     23.08      2.41 o
  -4   6   7  -2    115.69     73.16      0.53 o
  -4   6  -7   2    114.94     91.49      3.24 o
  -4   6   7  -1      6.90      5.66      0.23 o
  -4   6  -7   1      7.35      6.26      1.58 o
  -4   6   7   0     37.43     46.16      0.53 o
  -4   6  -7   0     38.26     48.27      2.56 o
  -4   6   7   1     77.39     84.70      0.68 o
  -4   6  -7  -1     77.80     89.68      3.39 o
  -4   6   7   2     17.91     26.85      0.45 o
  -3   6   7  -2     11.81     13.43      0.30 o
  -3   6  -7   2     11.75     21.04      1.96 o
  -3   6   7  -1      7.49      6.34      0.23 o
  -3   6  -7   1      7.42      6.64      1.51 o
  -3   6   7   0      1.32      2.41      0.23 o
  -3   6   7   1     21.97     21.04      0.38 o
  -3   6   7   2     53.62     47.97      0.53 o
  -2   6   7  -2    119.33     73.77      0.45 o
  -2   6   7  -1      5.93      6.03      0.23 o
  -2   6   7   0     40.44     47.14      0.53 o
  -2   6   7   1     85.24     86.14      0.75 o
  -2   6   7   2     18.09     29.42      0.45 o
  -1   6   7  -2      7.00      5.20      0.23 o
  -1   6  -7   2      6.90      5.96      1.81 o
  -1   6   7  -1     13.24     12.60      0.30 o
  -1   6  -7   1     12.97     14.03      1.96 o
  -1   6   7   0      9.90     13.65      0.38 o
  -1   6  -7   0      9.96     14.26      2.04 o
  -1   6   7   1    250.54    262.19      1.28 o
  -1   6   7   2      9.02     12.45      0.38 o
   0   6   7  -2     47.24     24.44      0.38 o
   0   6   7  -1     15.67     18.71      0.38 o
   0   6  -7   1     16.26     17.95      2.04 o
   0   6   7   0     29.96     54.38      0.68 o
   0   6   7   1    229.27    250.27      1.36 o
   0   6  -7  -1    232.04    268.52      5.96 o
   0   6   7   2     14.83     32.96      0.53 o
  -6   7   7  -2      1.98      9.65      0.30 o
  -6   7  -7   2      1.95     23.31      2.64 o
  -6   7   7  -1      7.09      9.58      0.30 o
  -6   7  -7   1      6.96     10.64      1.89 o
  -6   7   7   0     58.99     65.02      0.75 o
  -6   7  -7   0     61.27     66.30      3.17 o
  -6   7   7   1    234.93    242.05      1.36 o
  -6   7   7   2     22.14     27.91      0.53 o
  -6   7  -7  -2     22.28     48.65      3.09 o
  -5   7   7  -2     90.44     53.86      0.53 o
  -5   7  -7   2     89.91     63.21      2.87 o
  -5   7   7  -1      0.95      8.67      0.30 o
  -5   7  -7   1      0.91     -0.75      1.58 <
  -5   7   7   0      7.80      9.05      0.38 o
  -5   7  -7   0      7.65     11.92      1.96 o
  -5   7   7   1    120.29    105.97      0.91 o
  -5   7  -7  -1    121.46    114.95      3.85 o
  -5   7   7   2    151.79    124.00      0.91 o
  -5   7  -7  -2    152.23    137.35      4.30 o
  -4   7   7  -2     12.66     13.05      0.30 o
  -4   7   7  -1      0.40      5.13      0.23 o
  -4   7  -7   1      0.51     10.33      1.81 o
  -4   7   7   0    100.21     95.19      0.75 o
  -4   7  -7   0    103.62     89.61      3.24 o
  -4   7   7   1    166.48    162.55      0.98 o
  -4   7  -7  -1    167.28    159.23      4.30 o
  -4   7   7   2     18.37     28.81      0.53 o
  -4   7  -7  -2     18.39     57.10      3.02 o
  -3   7   7  -2     10.08     11.62      0.30 o
  -3   7  -7   2      9.97     30.47      1.73 o
  -3   7   7  -1      0.82      5.05      0.23 o
  -3   7  -7   1      0.95     12.14      1.73 o
  -3   7   7   0    100.03     96.47      0.75 o
  -3   7  -7   0    101.50     91.27      3.17 o
  -3   7   7   1    152.51    159.76      0.98 o
  -3   7  -7  -1    153.42    166.54      4.22 o
  -3   7   7   2     20.06     30.17      0.53 o
  -2   7   7  -2     88.80     53.78      0.45 o
  -2   7  -7   2     87.62     58.53      2.41 o
  -2   7  -7   1      0.04      9.50      1.21 o
  -2   7   7   0     10.84     10.33      0.38 o
  -2   7  -7   0     11.00      9.81      1.96 o
  -2   7   7   1    111.89    104.77      0.83 o
  -2   7  -7  -1    112.21    110.95      4.15 o
  -2   7   7   2    152.87    123.78      0.98 o
  -2   7  -7  -2    153.22    143.31      4.75 o
  -1   7   7  -2      2.34      9.88      0.30 o
  -1   7  -7   2      2.35     31.23      2.72 o
  -1   7   7  -1     12.34      9.96      0.30 o
  -1   7  -7   1     12.32     12.07      2.04 o
  -1   7   7   0     68.28     67.05      0.75 o
  -1   7  -7   0     69.96     65.32      3.24 o
  -1   7   7   1    226.39    242.80      1.36 o
  -1   7  -7  -1    228.25    248.31      5.96 o
  -1   7   7   2     25.36     29.57      0.60 o
  -1   7  -7  -2     25.57     50.08      3.24 o
   0   7   7  -2      3.31      7.17      0.30 o
   0   7  -7   2      3.29     27.68      2.56 o
   0   7   7  -1     55.41     55.36      0.53 o
   0   7  -7   1     53.62     54.46      2.94 o
   0   7   7   0     45.97     57.32      0.68 o
   0   7  -7   0     46.58     60.57      3.17 o
   0   7   7   1    220.44    212.93      1.36 o
   0   7  -7  -1    222.24    222.06      5.58 o
   0   7   7   2     39.09     44.88      0.68 o
   0   7  -7  -2     39.43     55.89      3.24 o
  -7   8   7  -2     36.49     28.74      0.45 o
  -7   8  -7   2     36.38     31.23      2.49 o
  -7   8   7  -1     11.23     15.76      0.38 o
  -7   8  -7   1     10.87     19.69      2.26 o
  -7   8   7   0     18.50     13.95      0.45 o
  -7   8  -7   0     18.52     15.92      2.26 o
  -7   8   7   1     20.15     24.74      0.53 o
  -7   8  -7  -1     20.35     30.10      2.64 o
  -7   8   7   2     56.99     56.87      0.75 o
  -7   8  -7  -2     56.80     55.06      3.24 o
  -6   8   7  -2      3.20     10.94      0.30 o
  -6   8  -7   2      3.05     14.78      1.96 o
  -6   8   7  -1     35.91     34.70      0.45 o
  -6   8  -7   1     36.70     39.90      2.56 o
  -6   8   7   0    101.07    113.74      0.98 o
  -6   8  -7   0    103.53    103.71      3.77 o
  -6   8   7   1     58.58     57.85      0.68 o
  -6   8  -7  -1     59.78     59.51      3.17 o
  -6   8   7   2     18.59     20.37      0.53 o
  -6   8  -7  -2     18.69     39.30      2.94 o
  -5   8   7  -2      2.02      3.24      0.23 o
  -5   8  -7   2      1.96      7.92      1.36 o
  -5   8   7  -1     10.15     24.36      0.38 o
  -5   8  -7   1      9.54     23.53      2.11 o
  -5   8   7   0     19.82     37.49      0.60 o
  -5   8  -7   0     19.52     33.11      2.49 o
  -5   8   7   1    343.20    371.33      1.73 o
  -5   8   7   2     44.23     41.64      0.68 o
  -5   8  -7  -2     44.69     46.92      2.87 o
  -4   8  -7   1      5.61     54.61      2.04 o
  -4   8   7   0      6.67     16.74      0.45 o
  -4   8  -7   0      6.83     17.12      1.51 o
  -4   8   7   1    188.80    185.48      1.13 o
  -4   8  -7  -1    190.45    205.39      5.58 o
  -4   8   7   2     68.39     68.49      0.75 o
  -4   8  -7  -2     68.75     98.43      4.30 o
  -3   8   7  -2      0.88      3.85      0.23 o
  -3   8  -7   2      0.88     10.26      1.28 o
  -3   8   7  -1     10.28     23.61      0.38 o
  -3   8  -7   1      9.50     23.68      2.41 o
  -3   8   7   0     27.75     40.13      0.60 o
  -3   8  -7   0     27.72     40.81      2.94 o
  -3   8   7   1    361.42    375.02      1.73 o
  -3   8  -7  -1    365.54    414.77      7.92 o
  -3   8   7   2     40.91     39.52      0.60 o
  -3   8  -7  -2     41.10     46.99      3.24 o
  -2   8   7  -2      3.38     11.39      0.30 o
  -2   8  -7   2      3.35     16.97      2.26 o
  -2   8   7  -1     25.41     32.74      0.45 o
  -2   8  -7   1     25.89     40.35      2.79 o
  -2   8   7   0    107.58    113.89      0.91 o
  -2   8   7   1     59.01     57.10      0.68 o
  -2   8  -7  -1     59.24     64.79      3.55 o
  -2   8   7   2     21.73     20.82      0.53 o
  -2   8  -7  -2     21.80     29.79      2.87 o
  -1   8   7  -2     35.17     28.29      0.45 o
  -1   8  -7   2     34.61     33.04      2.64 o
  -1   8   7  -1     15.60     16.90      0.38 o
  -1   8  -7   1     15.08     18.86      2.34 o
  -1   8   7   0     14.46     13.88      0.45 o
  -1   8  -7   0     14.42     13.35      2.26 o
  -1   8   7   1     20.37     24.14      0.53 o
  -1   8  -7  -1     20.49     23.61      2.64 o
  -1   8   7   2     57.91     53.63      0.75 o
  -1   8  -7  -2     58.42     77.09      3.85 o
   0   8   7  -2     31.27     34.77      0.53 o
   0   8   7  -1      7.46     13.95      0.38 o
   0   8  -7   1      7.47     15.76      2.26 o
   0   8   7   0    125.29    138.64      1.13 o
   0   8  -7   0    126.18    140.52      4.60 o
   0   8   7   1     13.06     13.20      0.45 o
   0   8  -7  -1     13.26     23.38      2.64 o
   0   8   7   2     50.83     46.69      0.68 o
   0   8  -7  -2     50.75     62.45      3.55 o
  -8   9   7  -2     12.03     19.84      0.45 o
  -8   9   7  -1     23.39     28.29      0.53 o
  -8   9  -7   1     23.60     37.19      2.79 o
  -8   9   7   0      3.10      4.75      0.38 o
  -8   9  -7   0      3.23      5.36      2.04 <
  -8   9   7   1     24.57     26.70      0.68 o
  -8   9  -7  -1     25.17     30.02      2.72 o
  -8   9   7   2     21.32     31.30      0.75 o
  -8   9  -7  -2     21.20     29.49      2.79 o
  -7   9   7  -2     30.07     24.36      0.45 o
  -7   9  -7   2     30.14     37.94      2.72 o
  -7   9   7  -1     19.42     30.25      0.53 o
  -7   9  -7   1     19.92     34.24      2.64 o
  -7   9   7   0     61.03     65.32      0.83 o
  -7   9  -7   0     62.52     69.39      3.24 o
  -7   9   7   1    122.45    129.58      1.13 o
  -7   9  -7  -1    123.20    119.78      4.15 o
  -7   9   7   2     26.65     35.30      0.68 o
  -7   9  -7  -2     26.76     47.37      3.09 o
  -6   9   7  -2     29.91     28.13      0.45 o
  -6   9  -7   2     29.41     41.41      2.04 o
  -6   9   7  -1     13.62     25.42      0.45 o
  -6   9  -7   1     13.86     29.94      1.81 o
  -6   9   7   0     28.65     29.04      0.60 o
  -6   9  -7   0     27.98     28.59      1.81 o
  -6   9   7   1     83.41     94.21      0.98 o
  -6   9  -7  -1     84.17     99.87      2.87 o
  -6   9   7   2     42.02     43.37      0.75 o
  -6   9  -7  -2     42.23     69.77      2.56 o
  -5   9   7  -2     48.09     46.46      0.53 o
  -5   9  -7   2     47.43     68.71      2.41 o
  -5   9   7  -1      0.87      1.21      0.30 o
  -5   9  -7   1      0.86      5.05      1.43 o
  -5   9   7   0     14.62      9.88      0.45 o
  -5   9  -7   0     14.28     10.48      1.51 o
  -5   9   7   1     23.48     23.46      0.60 o
  -5   9   7   2      3.56      3.70      0.38 o
  -5   9  -7  -2      3.67     10.11      2.49 o
  -4   9   7  -2     46.81     47.75      0.60 o
  -4   9  -7   2     46.50     47.67      3.32 o
  -4   9   7  -1      0.26      1.89      0.30 o
  -4   9  -7   1      0.22      8.37      2.19 o
  -4   9   7   0     12.62     10.56      0.45 o
  -4   9  -7   0     12.74     10.94      2.26 o
  -4   9   7   1     21.65     24.59      0.60 o
  -4   9  -7  -1     21.81     27.83      2.79 o
  -4   9   7   2      3.13      4.00      0.38 o
  -4   9  -7  -2      3.04      4.22      2.34 <
  -3   9   7  -2     32.15     25.04      0.45 o
  -3   9  -7   2     31.65     51.29      3.17 o
  -3   9   7  -1     16.75     26.10      0.45 o
  -3   9  -7   1     17.35     28.66      2.72 o
  -3   9   7   0     28.67     26.25      0.53 o
  -3   9  -7   0     29.04     31.38      2.79 o
  -3   9   7   1     97.80     97.60      0.98 o
  -3   9  -7  -1     99.15    102.66      4.30 o
  -3   9   7   2     40.66     43.52      0.75 o
  -3   9  -7  -2     40.77     50.69      3.55 o
  -2   9   7  -2     23.58     24.59      0.45 o
  -2   9  -7   2     22.99     38.24      2.87 o
  -2   9  -7   1      8.49     40.28      2.94 o
  -2   9   7   0     58.42     65.40      0.83 o
  -2   9  -7   0     58.54     54.01      3.32 o
  -2   9   7   1    119.43    126.26      1.13 o
  -2   9  -7  -1    120.86    127.55      4.68 o
  -2   9   7   2     29.54     34.62      0.68 o
  -2   9  -7  -2     29.94     54.76      3.55 o
  -1   9   7  -2     10.94     17.80      0.45 o
  -1   9   7  -1     24.43     28.74      0.53 o
  -1   9  -7   1     24.88     31.98      2.79 o
  -1   9   7   0      3.05      5.05      0.38 o
  -1   9  -7   0      3.25      7.24      2.19 o
  -1   9   7   1     19.43     24.29      0.60 o
  -1   9  -7  -1     19.35     33.64      3.02 o
  -1   9   7   2     22.62     30.47      0.68 o
   0   9   7  -1     22.18     34.47      0.60 o
   0   9  -7   1     22.72     37.34      2.87 o
   0   9   7   0      2.31      3.09      0.45 o
   0   9  -7   0      2.24      5.66      2.19 <
   0   9   7   1     33.03     41.26      0.83 o
   0   9  -7  -1     33.54     49.56      3.32 o
   0   9   7   2     15.93     14.86      0.68 o
   0   9  -7  -2     16.01     19.54      2.72 o
  -9  10   7  -2      5.43      7.62      0.38 o
  -9  10  -7   2      5.57     10.86      1.66 o
  -9  10   7  -1      1.04      2.26      0.38 o
  -9  10  -7   1      1.01      3.47      1.58 <
  -9  10   7   0     29.98     31.30      0.75 o
  -9  10  -7   0     30.27     34.09      2.11 o
  -9  10   7   1     45.41     44.35      0.83 o
  -9  10  -7  -1     45.75     49.18      2.41 o
  -9  10   7   2     14.01     25.95      0.75 o
  -9  10  -7  -2     13.87     43.52      2.49 o
  -8  10   7  -2     11.87     10.26      0.38 o
  -8  10  -7   2     11.82     15.76      1.66 o
  -8  10   7  -1      2.84      8.60      0.45 o
  -8  10  -7   1      2.73     10.64      1.66 o
  -8  10   7   0     15.23     23.08      0.60 o
  -8  10  -7   0     15.34     23.38      1.89 o
  -8  10   7   1     22.49     26.17      0.68 o
  -8  10  -7  -1     22.40     28.06      2.72 o
  -8  10   7   2    107.50    102.05      1.21 o
  -8  10  -7  -2    107.59    121.66      4.45 o
  -7  10   7  -2      3.47     17.35      0.45 o
  -7  10  -7   2      3.27     30.17      2.56 o
  -7  10   7  -1      1.07      4.90      0.38 o
  -7  10  -7   1      0.99      5.43      1.96 <
  -7  10   7   0      5.68      6.64      0.45 o
  -7  10  -7   0      5.90      7.54      2.04 o
  -7  10   7   1    237.82    250.57      1.73 o
  -7  10  -7  -1    241.70    264.60      5.88 o
  -7  10   7   2     27.53     31.98      0.75 o
  -7  10  -7  -2     27.67     42.47      3.55 o
  -6  10   7  -2     12.11     11.39      0.45 o
  -6  10  -7   2     12.12     17.73      1.73 o
  -6  10   7  -1     15.51     11.92      0.45 o
  -6  10  -7   1     15.49     13.58      1.58 o
  -6  10   7   0      5.36      7.39      0.45 o
  -6  10  -7   0      5.31      9.35      2.41 o
  -6  10   7   1     21.24     31.60      0.68 o
  -6  10  -7  -1     21.67     35.90      3.24 o
  -6  10   7   2     29.61     29.27      0.75 o
  -6  10  -7  -2     30.25     31.60      3.32 o
  -5  10   7  -2      4.64      7.24      0.38 o
  -5  10  -7   2      4.53     16.97      2.72 o
  -5  10   7  -1      0.78      6.19      0.38 o
  -5  10  -7   1      0.70      7.17      2.34 o
  -5  10   7   0      0.79      4.83      0.45 o
  -5  10  -7   0      0.83      7.17      2.34 o
  -5  10   7   1      5.22      8.52      0.53 o
  -5  10  -7  -1      5.47      9.65      2.56 o
  -5  10  -7  -2      0.92     63.81      3.92 o
  -4  10   7  -2     15.13     12.60      0.45 o
  -4  10  -7   2     15.00     25.57      2.72 o
  -4  10   7  -1     13.81     12.29      0.45 o
  -4  10  -7   1     14.35     12.29      2.34 o
  -4  10   7   0      6.54      7.39      0.45 o
  -4  10  -7   0      6.82      7.39      2.34 o
  -4  10   7   1     17.68     30.77      0.68 o
  -4  10  -7  -1     18.01     35.83      3.09 o
  -4  10   7   2     28.66     29.19      0.68 o
  -4  10  -7  -2     28.40     35.30      3.32 o
  -3  10  -7   2      2.07     39.37      3.09 o
  -3  10   7  -1      0.84      4.22      0.38 o
  -3  10  -7   1      0.82      4.07      2.11 <
  -3  10   7   0      5.12      6.49      0.45 o
  -3  10  -7   0      5.42      7.17      2.34 o
  -3  10   7   1    235.20    249.82      1.73 o
  -3  10  -7  -1    237.41    284.96      6.86 o
  -3  10   7   2     23.84     32.58      0.75 o
  -3  10  -7  -2     24.06     46.46      3.55 o
  -2  10   7  -2     10.33     10.11      0.38 o
  -2  10  -7   2     10.07     15.16      2.49 o
  -2  10   7  -1      7.46      9.13      0.45 o
  -2  10  -7   1      7.48      9.20      2.34 o
  -2  10   7   0     19.08     25.42      0.68 o
  -2  10  -7   0     18.76     23.99      2.72 o
  -2  10   7   1     22.76     26.02      0.68 o
  -2  10  -7  -1     23.57     27.61      2.87 o
  -2  10   7   2    114.79    104.77      1.21 o
  -2  10  -7  -2    115.47    130.72      4.90 o
  -1  10   7  -2      5.76      7.09      0.38 o
  -1  10  -7   2      5.50     12.29      2.41 o
  -1  10   7  -1      0.35      2.34      0.45 o
  -1  10  -7   1      0.38      6.94      2.26 o
  -1  10   7   0     35.52     33.26      0.75 o
  -1  10  -7   0     35.39     35.38      3.02 o
  -1  10   7   1     41.66     42.92      0.83 o
  -1  10  -7  -1     42.06     50.08      3.39 o
  -1  10   7   2     14.49     26.17      0.83 o
  -1  10  -7  -2     14.65     47.67      3.47 o
   0  10   7  -2      1.97      8.82      0.45 o
   0  10  -7   2      1.95     12.67      1.73 o
   0  10   7  -1      2.35      2.87      0.45 o
   0  10  -7   1      2.29      6.79      1.66 o
   0  10   7   0     10.20      9.58      0.53 o
   0  10  -7   0     10.32     10.71      1.81 o
   0  10   7   1     29.79     31.15      0.83 o
   0  10  -7  -1     29.90     33.57      2.26 o
   0  10   7   2     24.40     30.70      0.83 o
   0  10  -7  -2     24.51     38.24      2.49 o
 -10  11   7  -2      1.52      4.75      0.38 o
 -10  11  -7   2      1.54     11.84      1.81 o
 -10  11   7  -1     10.66     12.37      0.60 o
 -10  11  -7   1     10.40     16.22      1.89 o
 -10  11   7   0      3.72      9.13      0.60 o
 -10  11  -7   0      3.69     10.11      1.81 o
 -10  11   7   1    116.11    139.69      1.58 o
 -10  11  -7  -1    116.94    158.47      3.85 o
  -9  11   7  -2      8.82      9.96      0.45 o
  -9  11  -7   2      8.60     13.50      1.73 o
  -9  11   7  -1     20.86     27.46      0.75 o
  -9  11  -7   1     20.91     31.75      2.11 o
  -9  11   7   0     64.44     71.20      1.21 o
  -9  11  -7   0     64.39     76.56      2.79 o
  -9  11   7   1    133.28    143.24      1.51 o
  -9  11  -7  -1    134.66    157.64      3.77 o
  -8  11   7  -2     16.67     14.78      0.53 o
  -8  11  -7   2     16.52     16.07      1.73 o
  -8  11   7  -1      4.73      9.88      0.60 o
  -8  11  -7   1      5.05      9.88      1.66 o
  -8  11   7   0     95.35     91.27      1.06 o
  -8  11  -7   0     97.30     88.93      3.70 o
  -8  11   7   1      8.76      8.37      0.53 o
  -8  11   7   2     10.84      8.90      0.60 o
  -7  11   7  -2      6.16      6.71      0.45 o
  -7  11  -7   2      5.98     10.48      2.04 o
  -7  11   7  -1      4.65      7.69      0.53 o
  -7  11   7   0     10.85      7.69      0.53 o
  -7  11   7   1     93.20     99.19      1.21 o
  -7  11  -7  -1     93.87    112.46      4.83 o
  -7  11   7   2     21.57     21.20      0.68 o
  -7  11  -7  -2     21.78     24.06      3.24 o
  -6  11   7  -2     44.90     26.55      0.60 o
  -6  11  -7   2     44.73     36.66      3.09 o
  -6  11   7  -1      0.85      2.87      0.45 o
  -6  11  -7   1      0.83      5.36      2.26 <
  -6  11   7   0     11.08     11.09      0.60 o
  -6  11  -7   0     11.58     14.41      2.64 o
  -6  11   7   1      8.13     11.77      0.60 o
  -6  11  -7  -1      8.50     16.29      2.87 o
  -6  11   7   2     31.98     56.65      0.98 o
  -6  11  -7  -2     32.51     69.17      4.22 o
  -5  11   7  -2     44.66     28.66      0.60 o
  -5  11  -7   2     44.37     37.49      3.09 o
  -5  11   7  -1      0.66      2.41      0.45 o
  -5  11  -7   1      0.74      7.24      2.34 o
  -5  11   7   0      8.82     10.71      0.60 o
  -5  11  -7   0      8.43     10.64      2.49 o
  -5  11   7   1      4.65     12.29      0.60 o
  -5  11  -7  -1      4.57     15.46      2.87 o
  -5  11   7   2     31.09     56.65      0.98 o
  -5  11  -7  -2     31.03     42.24      3.70 o
  -4  11   7  -2      6.46      7.39      0.45 o
  -4  11  -7   2      6.22     14.78      2.49 o
  -4  11   7  -1      4.10      8.00      0.60 o
  -4  11  -7   1      4.11     14.03      2.49 o
  -4  11   7   0      9.50      7.47      0.60 o
  -4  11  -7   0      9.26      9.05      2.49 o
  -4  11   7   1     97.32    101.45      1.13 o
  -4  11  -7  -1     98.36    115.48      4.83 o
  -4  11   7   2     21.68     21.27      0.68 o
  -4  11  -7  -2     21.56     27.83      3.24 o
  -3  11   7  -2     17.62     14.71      0.45 o
  -3  11  -7   2     17.57     20.21      2.64 o
  -3  11   7  -1      6.43     10.18      0.60 o
  -3  11  -7   1      6.77     12.37      2.49 o
  -3  11   7   0    101.64     93.53      1.28 o
  -3  11  -7   0    103.94    102.58      4.45 o
  -3  11   7   1      6.62      7.84      0.53 o
  -3  11  -7  -1      6.81     10.71      2.56 o
  -3  11   7   2     11.18      8.90      0.60 o
  -3  11  -7  -2     11.29     14.86      2.79 o
  -2  11   7  -2      8.10     10.26      0.45 o
  -2  11  -7   2      7.90     15.01      2.49 o
  -2  11   7  -1     30.31     28.51      0.75 o
  -2  11  -7   1     30.77     33.64      3.02 o
  -2  11   7   0     68.90     71.35      1.13 o
  -2  11  -7   0     70.63     78.14      4.00 o
  -2  11   7   1    130.42    143.91      1.51 o
  -2  11  -7  -1    131.42    150.93      5.28 o
  -1  11   7  -2      2.24      3.70      0.45 o
  -1  11  -7   2      2.04      8.82      1.73 o
  -1  11   7  -1     17.97     11.99      0.68 o
  -1  11  -7   1     18.27     16.52      1.89 o
  -1  11   7   0      6.30      9.88      0.60 o
  -1  11  -7   0      6.51     11.62      2.56 o
  -1  11   7   1    120.08    139.24      1.51 o
  -1  11  -7  -1    122.25    162.62      5.43 o
   0  11   7  -2      0.45      2.56      0.45 o
   0  11  -7   2      0.49      3.62      1.66 <
   0  11   7  -1     20.02     20.29      0.75 o
   0  11  -7   1     19.46     25.49      2.11 o
   0  11   7   0    106.08    114.88      1.43 o
   0  11  -7   0    106.49    122.12      3.47 o
 -11  12   7  -2     19.71     17.88      0.68 o
 -11  12  -7   2     19.68     26.25      2.19 o
 -10  12   7  -2      9.03     24.21      0.68 o
 -10  12  -7   2      8.79     53.48      3.92 o
 -10  12   7  -1     17.91     12.29      0.68 o
 -10  12  -7   1     17.67     15.61      1.96 o
  -9  12   7  -2     14.68     12.82      0.53 o
  -9  12  -7   2     14.88     19.76      1.89 o
  -9  12   7  -1     19.59     18.63      0.91 o
  -9  12  -7   1     19.21     21.27      2.56 o
  -9  12   7   0      0.68      2.79      0.60 o
  -9  12  -7   0      0.57      3.62      2.56 <
  -8  12   7  -2      0.21      7.09      0.45 o
  -8  12  -7   2      0.26     21.04      2.94 o
  -8  12   7  -1     15.73     22.10      0.83 o
  -8  12  -7   1     15.69     30.40      3.17 o
  -8  12   7   0     42.03     47.37      0.98 o
  -7  12   7  -2      7.40      9.88      0.53 o
  -7  12   7  -1      2.29      4.30      0.53 o
  -7  12   7   0     16.43     16.44      0.75 o
  -7  12   7   1    260.55    280.59      2.19 o
  -7  12  -7  -1    263.30    317.70      7.77 o
  -6  12   7  -2      0.32      7.09      0.53 o
  -6  12  -7   2      0.32     19.61      2.94 o
  -6  12   7  -1      0.08      4.90      0.60 o
  -6  12   7   0     14.01     15.84      0.75 o
  -6  12  -7   0     13.92     19.99      3.02 o
  -6  12   7   1     97.45     83.05      1.21 o
  -6  12  -7  -1     98.37     84.03      4.45 o
  -5  12   7  -2      5.25      9.35      0.53 o
  -5  12  -7   2      5.27     24.82      2.94 o
  -5  12   7  -1      3.45      3.92      0.60 o
  -5  12  -7   1      3.35      3.70      2.34 <
  -5  12   7   0     16.12     15.99      0.75 o
  -5  12  -7   0     16.12     17.20      2.79 o
  -5  12   7   1    259.11    287.38      2.19 o
  -5  12  -7  -1    260.44    309.03      7.54 o
  -4  12   7  -2      0.86      6.86      0.45 o
  -4  12  -7   2      0.87     17.35      2.72 o
  -4  12   7  -1      4.78     19.91      0.83 o
  -4  12  -7   1      4.52     31.68      3.09 o
  -4  12   7   0     43.68     48.05      1.13 o
  -4  12  -7   0     44.12     48.35      3.55 o
  -3  12   7  -2     15.12     12.37      0.53 o
  -3  12  -7   2     14.78     16.67      2.72 o
  -3  12   7  -1     16.42     18.56      0.83 o
  -3  12  -7   1     15.81     22.25      2.94 o
  -3  12   7   0      2.42      2.56      0.60 o
  -3  12  -7   0      2.51      6.11      2.49 <
  -2  12   7  -2      9.40     24.14      0.68 o
  -2  12  -7   2      9.27     52.95      2.64 o
  -2  12   7  -1     17.61     11.31      0.75 o
  -2  12  -7   1     17.36     16.74      2.87 o
  -1  12   7  -2     19.32     16.44      0.68 o
  -1  12  -7   2     18.97     26.55      2.19 o
 -10  13   7  -2     14.14     15.76      0.60 o
 -10  13  -7   2     14.07     23.99      2.04 o
  -9  13   7  -2     64.98     50.23      0.91 o
  -9  13  -7   2     64.28     69.47      4.07 o
  -8  13   7  -2      1.36     13.65      0.60 o
  -8  13  -7   2      1.35     46.16      3.62 o
  -8  13   7  -1      2.52      6.86      0.68 o
  -7  13   7  -2      6.59      9.73      0.60 o
  -7  13   7  -1     11.35     12.75      0.68 o
  -6  13   7  -2      9.20     10.33      0.60 o
  -6  13  -7   2      9.03     22.85      2.94 o
  -6  13   7  -1     14.33     13.43      0.83 o
  -6  13  -7   1     14.69     26.25      3.17 o
  -5  13   7  -2      1.01     14.10      0.60 o
  -5  13  -7   2      1.10     39.30      3.47 o
  -5  13   7  -1      8.18      6.79      0.75 o
  -5  13  -7   1      8.45     12.07      2.79 o
  -4  13   7  -2     54.94     48.58      0.83 o
  -4  13  -7   2     54.59     70.52      4.00 o
  -3  13   7  -2     14.16     16.07      0.60 o
  -3  13  -7   2     14.27     34.39      3.39 o
   0   0   8   0   1027.07   1315.08      7.62 o
   0   1   8  -2     18.42     15.01      0.30 o
   0   1   8  -1    246.49    257.81      1.21 o
   0   1   8   0     68.45     79.95      0.68 o
   0   1   8   1    201.84    222.43      1.13 o
   0   1   8   2     42.27     35.22      0.45 o
  -1   2   8  -2      0.74      2.64      0.23 o
  -1   2   8  -1    269.88    269.43      1.13 o
  -1   2   8   0     12.82     18.33      0.38 o
  -1   2   8   1    287.36    298.84      1.28 o
  -1   2   8   2      6.47     10.11      0.38 o
   0   2   8  -2     17.18     25.34      0.38 o
   0   2   8  -1    112.49    119.02      0.75 o
   0   2   8   0     14.59     14.56      0.38 o
   0   2   8   1     65.60     76.11      0.68 o
   0   2   8   2     30.14     41.86      0.53 o
  -2   3   8  -2      0.95      5.05      0.23 o
  -2   3   8  -1     60.74     57.48      0.53 o
  -2   3   8   0     69.82     75.96      0.68 o
  -2   3   8   1     82.10     85.99      0.75 o
  -2   3   8   2      4.21     11.92      0.38 o
  -1   3   8  -2      2.43      5.13      0.23 o
  -1   3   8  -1     60.72     56.42      0.53 o
  -1   3   8   0     65.29     74.52      0.68 o
  -1   3   8   1     78.91     85.69      0.75 o
  -1   3   8   2      4.48     12.14      0.38 o
   0   3   8  -2      1.25      4.53      0.23 o
   0   3   8  -1    271.59    271.09      1.21 o
   0   3   8   0     37.72     35.45      0.45 o
   0   3   8   1    226.34    246.35      1.21 o
   0   3   8   2      7.89     12.60      0.38 o
  -3   4   8  -2     69.38     72.41      0.60 o
  -3   4   8  -1     98.09     97.07      0.75 o
  -3   4   8   0      4.28      7.77      0.30 o
  -3   4   8   1    172.24    164.66      0.98 o
  -3   4   8   2     32.82     35.90      0.53 o
  -2   4   8  -2     55.87     48.80      0.53 o
  -2   4   8  -1     10.73     14.86      0.38 o
  -2   4   8   0    169.36    163.07      0.98 o
  -2   4   8   1      1.30      9.96      0.38 o
  -2   4   8   2     34.27     37.03      0.53 o
  -1   4   8  -2     72.94     72.79      0.60 o
  -1   4   8  -1    104.15     98.13      0.75 o
  -1   4   8   0      5.00      7.84      0.38 o
  -1   4   8   1    174.63    164.13      1.06 o
  -1   4   8   2     38.59     36.51      0.53 o
   0   4   8  -2     67.07     58.61      0.53 o
   0   4   8  -1      4.09      6.56      0.30 o
   0   4   8   0    133.87    128.68      0.91 o
   0   4   8   1      6.85     11.01      0.38 o
   0   4   8   2     92.07     82.22      0.75 o
  -4   5   8  -2     15.44     19.91      0.38 o
  -4   5   8  -1    408.26    362.58      1.43 o
  -4   5   8   0    514.13    412.51      1.66 o
  -4   5   8   1    443.62    401.58      1.73 o
  -4   5   8   2     19.18     22.48      0.53 o
  -3   5   8  -2     18.95     30.70      0.45 o
  -3   5   8  -1    495.62    453.77      1.66 o
  -3   5   8   1    421.94    365.07      1.58 o
  -3   5   8   2     10.55     14.48      0.45 o
  -2   5   8  -2     19.32     29.42      0.45 o
  -2   5   8  -1    475.99    450.30      1.66 o
  -2   5   8   0     10.04     24.51      0.45 o
  -2   5   8   1    413.40    362.13      1.58 o
  -2   5   8   2     10.53     14.41      0.45 o
  -1   5   8  -2     14.85     20.52      0.45 o
  -1   5   8  -1    420.51    362.88      1.51 o
  -1   5   8   0    513.23    410.33      1.66 o
  -1   5   8   1    449.02    405.95      1.66 o
  -1   5   8   2     21.88     23.23      0.45 o
   0   5   8  -2     33.56     25.87      0.45 o
   0   5   8  -1     19.98     16.37      0.38 o
   0   5   8   0    382.86    218.97      1.13 o
   0   5   8   1      2.69      6.94      0.38 o
   0   5   8   2      3.88      5.13      0.30 o
  -5   6   8  -2     45.16     53.78      0.68 o
  -5   6   8  -1     94.84     89.68      0.83 o
  -5   6  -8   1     95.79     98.73      3.77 o
  -5   6   8   0     35.94     46.01      0.60 o
  -5   6  -8   0     35.76     52.87      3.09 o
  -5   6   8   1     10.10     14.56      0.45 o
  -5   6  -8  -1      9.87     18.86      2.41 o
  -5   6   8   2     37.77     32.36      0.60 o
  -5   6  -8  -2     37.12     49.86      3.24 o
  -4   6   8  -2      8.05     11.77      0.30 o
  -4   6  -8   2      8.32     34.17      2.56 o
  -4   6   8  -1    282.34    265.43      1.21 o
  -4   6  -8   1    283.68    282.63      5.58 o
  -4   6   8   0     28.89     22.02      0.45 o
  -4   6   8   1    193.11    175.37      1.13 o
  -4   6   8   2     54.14     42.69      0.60 o
  -3   6   8  -2     17.49     21.20      0.38 o
  -3   6   8  -1      8.75     11.01      0.38 o
  -3   6   8   0    386.66    207.27      1.13 o
  -3   6   8   1     29.30     14.71      0.45 o
  -3   6   8   2      1.55      3.02      0.30 o
  -2   6   8  -2      7.05     11.31      0.38 o
  -2   6   8  -1    286.38    261.13      1.28 o
  -2   6   8   0     31.16     23.38      0.45 o
  -2   6   8   1    194.58    176.95      1.13 o
  -2   6   8   2     52.33     42.24      0.60 o
  -1   6   8  -2     42.11     51.14      0.68 o
  -1   6   8  -1     90.23     91.42      0.83 o
  -1   6   8   0     40.95     48.42      0.68 o
  -1   6   8   1      8.86     14.93      0.45 o
  -1   6   8   2     35.86     32.43      0.60 o
   0   6   8  -2     49.46     56.19      0.75 o
   0   6   8  -1    432.45    381.06      1.66 o
   0   6  -8   1    434.46    407.23      7.47 o
   0   6   8   0     52.45     36.88      0.60 o
   0   6  -8   0     52.24     41.64      3.02 o
   0   6   8   1    339.95    312.42      1.51 o
   0   6  -8  -1    338.10    349.61      7.24 o
   0   6   8   2      4.12      4.07      0.38 o
   0   6  -8  -2      4.15     12.37      2.41 o
  -6   7   8  -2     43.03     54.84      0.75 o
  -6   7   8  -1    127.06    126.26      0.98 o
  -6   7  -8   1    127.78    136.15      4.45 o
  -6   7   8   0     13.99     11.01      0.45 o
  -6   7  -8   0     13.74     11.69      2.34 o
  -6   7   8   1    103.86     90.36      0.91 o
  -6   7  -8  -1    103.29     90.74      4.00 o
  -6   7   8   2     26.19     25.65      0.60 o
  -6   7  -8  -2     26.27     30.70      2.94 o
  -5   7   8  -2     24.69     36.96      0.60 o
  -5   7   8  -1      0.46     11.39      0.38 o
  -5   7   8   0     79.32     69.54      0.75 o
  -5   7  -8   0     79.19     72.86      3.39 o
  -5   7   8   1     52.00     64.94      0.83 o
  -5   7  -8  -1     51.98     71.88      3.55 o
  -5   7   8   2      4.07      5.05      0.38 o
  -5   7  -8  -2      3.98      7.47      2.26 o
  -4   7   8  -2     41.20     41.71      0.60 o
[truncated: 24,229,191 more chars]
